# Supplementary material for: Mixed occupancy: the crystal structure of scheelite-type LiLu[MoO4]2
Source: Acta Crystallogr E Crystallogr Commun. 2024 May 17;80(Pt 6):607–9. doi: 10.1107/S2056989024004365 (PMC11151311; doi:10.1107/S2056989024004365)
Supplement: Supplementary file 1 [file e-80-00607-sup1.cif]

##############################################################################
#                                                                            #
# This CIF contains the data in a paper accepted for publication in          #
# Acta Crystallographica Section E. It conforms to the requirements of       #
# Notes for Authors for Acta Crystallographica Section E, and has been       #
# peer reviewed under the auspices of the IUCr Commission on Journals.       #
#                                                                            #
# Full details of the Crystallographic Information File format               #
# are given in the paper "The Crystallographic Information File (CIF):       #
# a New Standard Archive File for Crystallography" by S. R. Hall, F. H.      #
# Allen and I. D. Brown [Acta Cryst. (1991), A47, 655-685].                  #
#                                                                            #
# The current version of the core CIF dictionary is obtainable from          #
# ftp://ftp.iucr.org/pub/cif_core.dic.                                       #
#                                                                            #
# Software is freely available for graphical display of the structure(s)     #
# in this CIF. For information consult the CIF software page                 #
# http://www.iucr.org/resources/cif/software.                                #
#                                                                            #
# This file may be used for bona fide research purposes within the           #
# scientific community so long as proper attribution is given to the journal # 
# article from which it was obtained.                                        #
#                                                                            #
##############################################################################
data_I
_audit_creation_method     'SHELXL-2018/1'
_journal_date_recd_electronic     2024-05-02
_journal_date_accepted     2024-05-10
_journal_name_full     'Acta Crystallographica, Section E'
_journal_year     2024
_journal_volume     80
_journal_issue      1
_journal_page_first     0
_journal_page_last     0
_journal_paper_category     GI
_journal_paper_doi     10.1107/S2056989024004365
_journal_coeditor_code     WM5719
_publ_contact_author_name     'Ingo Hartenbach'
_publ_contact_author_address
;
University of Stuttgart
Institute of Inorganic Chemistry
Pfaffenwaldring 55
70569 Stuttgart
Germany
;
_publ_contact_author_email     'ingo.hartenbach@iac.uni-stuttgart.de'
_publ_contact_author_fax     ?
_publ_contact_author_phone     '+4971168564254'
_publ_section_title
;
Mixed occupancy: The crystal structure of scheelite-type LiLu[MoO~4~]~2~
;
loop_
    _publ_author_name
    _publ_author_footnote
    _publ_author_address
    'Hartenbach, Ingo' .
;
University of Stuttgart
Institute of Inorganic Chemistry
Pfaffenwaldring 55
70569 Stuttgart
Germany
;
    'Hertweck, Robin F.' .
;
Gymnasium in der Glemsaue
Gr\"oninger Str. 29
71254 Ditzingen
Germany
;
_publ_section_synopsis
;
The crystal structure of LiLu[MoO~4~]~2~, which emerged as a by-product of the
synthesis to obtain lithium derivatives of lutetium molybdate, adopts the
scheelite type.
;
_chemical_name_systematic
;
Lithium lutetium bis[orthomolybdate(VI)]
;
_chemical_name_common     ?
_chemical_formula_moiety     ?
_chemical_formula_sum     'Li Lu Mo2 O8'
_chemical_formula_iupac     'Li Lu [Mo O4]2'
_chemical_formula_weight     501.79
_chemical_melting_point     ?
_space_group_crystal_system     tetragonal
_space_group_name_H-M_alt     'I 41/a'
_space_group_name_Hall     '-I 4ad'
loop_
    _space_group_symop_operation_xyz
    'x, y, z'
    '-x+1/2, -y, z+1/2'
    '-y+3/4, x+1/4, z+1/4'
    'y+3/4, -x+3/4, z+3/4'
    'x+1/2, y+1/2, z+1/2'
    '-x+1, -y+1/2, z+1'
    '-y+5/4, x+3/4, z+3/4'
    'y+5/4, -x+5/4, z+5/4'
    '-x, -y, -z'
    'x-1/2, y, -z-1/2'
    'y-3/4, -x-1/4, -z-1/4'
    '-y-3/4, x-3/4, -z-3/4'
    '-x+1/2, -y+1/2, -z+1/2'
    'x, y+1/2, -z'
    'y-1/4, -x+1/4, -z+1/4'
    '-y-1/4, x-1/4, -z-1/4'
_cell_length_a     5.1052(3)
_cell_length_b     5.1052(3)
_cell_length_c     11.0800(7)
_cell_angle_alpha     90
_cell_angle_beta     90
_cell_angle_gamma     90
_cell_volume     288.78(4)
_cell_formula_units_Z     2
_cell_measurement_reflns_used     2522
_cell_measurement_theta_min     3.46
_cell_measurement_theta_max     31.69
_cell_measurement_temperature     293(2)
_exptl_crystal_description     'coarse'
_exptl_crystal_colour     'colorless'
_exptl_crystal_size_max     0.141
_exptl_crystal_size_mid     0.093
_exptl_crystal_size_min     0.076
_exptl_crystal_density_diffrn     5.771
_exptl_crystal_density_meas     ?
_exptl_crystal_density_method     'not measured'
_exptl_crystal_F_000     444
_exptl_absorpt_coefficient_mu     25.07
_exptl_absorpt_correction_type     multi-scan
_exptl_absorpt_process_details
;
[X-Red32 (Stoe & Cie, 2019) using Gaussian integration, analogous
to Coppens (1970). Afterwards scaling of reflection intensities was
performed
within <i>LANA</i> (Koziskova <i>et al.</i>,  2016)]
;
_exptl_absorpt_correction_T_min     0.0308
_exptl_absorpt_correction_T_max     0.1550
_diffrn_ambient_temperature     293(2)
_diffrn_source     'Axo Ag'
_diffrn_source_power     0.044
_diffrn_source_voltage     65
_diffrn_source_current     0.670
_diffrn_radiation_type     'Ag K\a'
_diffrn_radiation_wavelength     0.56083
_diffrn_radiation_monochromator     'Graded multilayer mirror'
_diffrn_measurement_device_type     'Stoe Stadivari'
_diffrn_measurement_device     'Eulerian 4-circle diffractometer'
_diffrn_measurement_method     'rotation method, \w scans'
_diffrn_detector     'Pilatus200K'
_diffrn_detector_area_resol_mean     5.81
_diffrn_reflns_number     4315
_diffrn_reflns_av_R_equivalents     0.0373
_diffrn_reflns_av_unetI/netI     0.0250
_diffrn_reflns_theta_min     3.467
_diffrn_reflns_theta_max     27.853
_diffrn_reflns_theta_full     19.664
_diffrn_measured_fraction_theta_max     1.000
_diffrn_measured_fraction_theta_full     1.000
_diffrn_reflns_limit_h_min     -8
_diffrn_reflns_limit_h_max     8
_diffrn_reflns_limit_k_min     -8
_diffrn_reflns_limit_k_max     8
_diffrn_reflns_limit_l_min     -15
_diffrn_reflns_limit_l_max     18
_diffrn_radiation_probe     x-ray
_refine_special_details     ?
_reflns_number_total     352
_reflns_number_gt     162
_reflns_threshold_expression     'I > 2\s(I)'
_refine_ls_structure_factor_coef     Fsqd
_refine_ls_matrix_type     full
_refine_ls_R_factor_all     0.0579
_refine_ls_R_factor_gt     0.0186
_refine_ls_wR_factor_gt     0.0425
_refine_ls_wR_factor_ref     0.0483
_refine_ls_goodness_of_fit_ref     0.958
_refine_ls_restrained_S_all     0.958
_refine_ls_number_reflns     352
_refine_ls_number_parameters     15
_refine_ls_number_restraints     0
_refine_ls_weighting_scheme     calc
_refine_ls_weighting_details
              'w=1/[\s^2^(Fo^2^)+(0.0206P)^2^+1.1482P] where P=(Fo^2^+2Fc^2^)/3'
_atom_sites_solution_primary     ?
_atom_sites_solution_secondary     ?
_refine_ls_shift/su_max     0.000
_refine_ls_shift/su_mean     0.000
_refine_diff_density_max     1.135
_refine_diff_density_min     -1.223
_refine_ls_extinction_method
;
SHELXL (Sheldrick 2015b)
;
_refine_ls_extinction_coef     0.044(2)
_refine_ls_extinction_expression
                                  'Fc^*^=kFc[1+0.001xFc^2^\l^3^/sin(2\q)]^-1/4^'
loop_
    _atom_type_symbol
    _atom_type_description
    _atom_type_scat_dispersion_real
    _atom_type_scat_dispersion_imag
    _atom_type_scat_source
    'Li' 'Li' -0.0004 0.0000
                         'International Tables Vol C Tables 4.2.6.8 and 6.1.1.4'
    'Lu' 'Lu' -0.3299 3.9377
                         'International Tables Vol C Tables 4.2.6.8 and 6.1.1.4'
    'Mo' 'Mo' -1.2703 3.0978
                         'International Tables Vol C Tables 4.2.6.8 and 6.1.1.4'
    'O' 'O' 0.0056 0.0036
                         'International Tables Vol C Tables 4.2.6.8 and 6.1.1.4'
_computing_data_collection
;
X-Area (Stoe & Cie, 2019)
;
_computing_cell_refinement
;
X-Area (Stoe & Cie, 2019)
;
_computing_data_reduction
;
X-Area (Stoe & Cie, 2019) and <i>LANA</i> (Koziskova
et al., 2016)
;
_computing_structure_solution
;
<i>SHELXT</i> (Sheldrick, 2015a)
;
_computing_structure_refinement
;
SHELXL (Sheldrick, 2015b)
;
_computing_molecular_graphics
;
DIAMOND (Brandenburg & Putz, 2023)
;
_computing_publication_material
;
publCIF (Westrip, 2010)
;
loop_
    _atom_site_type_symbol
    _atom_site_label
    _atom_site_fract_x
    _atom_site_fract_y
    _atom_site_fract_z
    _atom_site_U_iso_or_equiv
    _atom_site_adp_type
    _atom_site_calc_flag
    _atom_site_occupancy
    _atom_site_disorder_assembly
    _atom_site_disorder_group
    Li Li 0.000000 0.250000 0.625000 0.00754(18) Uani d 0.5 . .
    Lu Lu 0.000000 0.250000 0.625000 0.00754(18) Uani d 0.5 . .
    Mo Mo 0.000000 0.250000 0.125000 0.01028(19) Uani d 1 . .
    O O 0.2480(4) 0.4067(5) 0.0394(2) 0.0175(6) Uani d 1 . .
loop_
    _atom_site_aniso_label
    _atom_site_aniso_U_11
    _atom_site_aniso_U_22
    _atom_site_aniso_U_33
    _atom_site_aniso_U_12
    _atom_site_aniso_U_13
    _atom_site_aniso_U_23
    Li 0.0075(2) 0.0075(2) 0.0075(3) 0.000 0.000 0.000
    Lu 0.0075(2) 0.0075(2) 0.0075(3) 0.000 0.000 0.000
    Mo 0.0097(2) 0.0097(2) 0.0114(3) 0.000 0.000 0.000
    O 0.0203(15) 0.0157(14) 0.0177(13) -0.0012(12) 0.0049(11) 0.0027(14)
_geom_special_details
;
 All esds (except the esd in the dihedral angle between two l.s. planes)
 are estimated using the full covariance matrix.  The cell esds are taken
 into account individually in the estimation of esds in distances, angles
 and torsion angles; correlations between esds in cell parameters are only
 used when they are defined by crystal symmetry.  An approximate (isotropic)
 treatment of cell esds is used for estimating esds involving l.s. planes.
;
loop_
    _geom_bond_atom_site_label_1
    _geom_bond_atom_site_label_2
    _geom_bond_site_symmetry_2
    _geom_bond_distance
    _geom_bond_publ_flag
    Li O 4_455 2.369(3) ?
    Li O 10_556 2.369(3) ?
    Li O 13 2.369(3) ?
    Li O 7_445 2.369(3) ?
    Li O 5_445 2.371(3) ?
    Li O 2_565 2.371(3) ?
    Li O 16_656 2.371(3) ?
    Li O 11_566 2.371(3) ?
    Lu O 4_455 2.369(3) ?
    Lu O 10_556 2.369(3) ?
    Lu O 13 2.369(3) ?
    Lu O 7_445 2.369(3) ?
    Lu O 5_445 2.371(3) ?
    Lu O 2_565 2.371(3) ?
    Lu O 16_656 2.371(3) ?
    Lu O 11_566 2.371(3) ?
    Lu Lu 9_556 3.76679(16) ?
    Lu Lu 13_556 3.76678(17) ?
    Lu Lu 13_456 3.76678(17) ?
    Lu Lu 9_566 3.76678(16) ?
    Mo O 6_454 1.774(3) ?
    Mo O 12_666 1.774(3) ?
    Mo O 15 1.774(3) ?
    Mo O . 1.774(3) ?
loop_
    _geom_angle_atom_site_label_1
    _geom_angle_atom_site_label_2
    _geom_angle_atom_site_label_3
    _geom_angle_site_symmetry_1
    _geom_angle_site_symmetry_3
    _geom_angle
    _geom_angle_publ_flag
    O Li O 4_455 10_556 126.20(9) ?
    O Li O 4_455 13 126.20(9) ?
    O Li O 10_556 13 79.57(15) ?
    O Li O 4_455 7_445 79.57(15) ?
    O Li O 10_556 7_445 126.20(9) ?
    O Li O 13 7_445 126.20(9) ?
    O Li O 4_455 5_445 153.18(13) ?
    O Li O 10_556 5_445 69.36(7) ?
    O Li O 13 5_445 74.75(12) ?
    O Li O 7_445 5_445 73.93(6) ?
    O Li O 4_455 2_565 73.93(6) ?
    O Li O 10_556 2_565 74.75(12) ?
    O Li O 13 2_565 69.36(7) ?
    O Li O 7_445 2_565 153.18(13) ?
    O Li O 5_445 2_565 132.78(15) ?
    O Li O 4_455 16_656 74.75(12) ?
    O Li O 10_556 16_656 153.18(13) ?
    O Li O 13 16_656 73.93(6) ?
    O Li O 7_445 16_656 69.36(7) ?
    O Li O 5_445 16_656 99.23(6) ?
    O Li O 2_565 16_656 99.23(6) ?
    O Li O 4_455 11_566 69.36(7) ?
    O Li O 10_556 11_566 73.93(6) ?
    O Li O 13 11_566 153.18(13) ?
    O Li O 7_445 11_566 74.75(12) ?
    O Li O 5_445 11_566 99.23(6) ?
    O Li O 2_565 11_566 99.23(6) ?
    O Li O 16_656 11_566 132.78(15) ?
    O Lu O 4_455 10_556 126.20(9) ?
    O Lu O 4_455 13 126.20(9) ?
    O Lu O 10_556 13 79.57(15) ?
    O Lu O 4_455 7_445 79.57(15) ?
    O Lu O 10_556 7_445 126.20(9) ?
    O Lu O 13 7_445 126.20(9) ?
    O Lu O 4_455 5_445 153.18(13) ?
    O Lu O 10_556 5_445 69.36(7) ?
    O Lu O 13 5_445 74.75(12) ?
    O Lu O 7_445 5_445 73.93(6) ?
    O Lu O 4_455 2_565 73.93(6) ?
    O Lu O 10_556 2_565 74.75(12) ?
    O Lu O 13 2_565 69.36(7) ?
    O Lu O 7_445 2_565 153.18(13) ?
    O Lu O 5_445 2_565 132.78(15) ?
    O Lu O 4_455 16_656 74.75(12) ?
    O Lu O 10_556 16_656 153.18(13) ?
    O Lu O 13 16_656 73.93(6) ?
    O Lu O 7_445 16_656 69.36(7) ?
    O Lu O 5_445 16_656 99.23(6) ?
    O Lu O 2_565 16_656 99.23(6) ?
    O Lu O 4_455 11_566 69.36(7) ?
    O Lu O 10_556 11_566 73.93(6) ?
    O Lu O 13 11_566 153.18(13) ?
    O Lu O 7_445 11_566 74.75(12) ?
    O Lu O 5_445 11_566 99.23(6) ?
    O Lu O 2_565 11_566 99.23(6) ?
    O Lu O 16_656 11_566 132.78(15) ?
    O Lu Lu 4_455 9_556 158.93(7) ?
    O Lu Lu 10_556 9_556 70.38(7) ?
    O Lu Lu 13 9_556 37.40(7) ?
    O Lu Lu 7_445 9_556 101.37(7) ?
    O Lu Lu 5_445 9_556 37.35(7) ?
    O Lu Lu 2_565 9_556 101.88(8) ?
    O Lu Lu 16_656 9_556 85.81(7) ?
    O Lu Lu 11_566 9_556 131.46(8) ?
    O Lu Lu 4_455 13_556 37.40(7) ?
    O Lu Lu 10_556 13_556 158.93(7) ?
    O Lu Lu 13 13_556 101.37(7) ?
    O Lu Lu 7_445 13_556 70.38(8) ?
    O Lu Lu 5_445 13_556 131.46(7) ?
    O Lu Lu 2_565 13_556 85.81(7) ?
    O Lu Lu 16_656 13_556 37.35(7) ?
    O Lu Lu 11_566 13_556 101.88(8) ?
    Lu Lu Lu 9_556 13_556 122.737(3) ?
    O Lu Lu 4_455 13_456 70.38(8) ?
    O Lu Lu 10_556 13_456 101.37(7) ?
    O Lu Lu 13 13_456 158.93(7) ?
    O Lu Lu 7_445 13_456 37.40(7) ?
    O Lu Lu 5_445 13_456 85.81(7) ?
    O Lu Lu 2_565 13_456 131.46(7) ?
    O Lu Lu 16_656 13_456 101.88(8) ?
    O Lu Lu 11_566 13_456 37.35(7) ?
    Lu Lu Lu 9_556 13_456 122.737(3) ?
    Lu Lu Lu 13_556 13_456 85.322(6) ?
    O Lu Lu 4_455 9_566 101.37(7) ?
    O Lu Lu 10_556 9_566 37.40(7) ?
    O Lu Lu 13 9_566 70.38(7) ?
    O Lu Lu 7_445 9_566 158.93(7) ?
    O Lu Lu 5_445 9_566 101.88(8) ?
    O Lu Lu 2_565 9_566 37.35(7) ?
    O Lu Lu 16_656 9_566 131.46(7) ?
    O Lu Lu 11_566 9_566 85.81(7) ?
    Lu Lu Lu 9_556 9_566 85.322(5) ?
    Lu Lu Lu 13_556 9_566 122.737(3) ?
    Lu Lu Lu 13_456 9_566 122.737(3) ?
    O Mo O 6_454 12_666 106.65(10) ?
    O Mo O 6_454 15 106.65(10) ?
    O Mo O 12_666 15 115.3(2) ?
    O Mo O 6_454 . 115.3(2) ?
    O Mo O 12_666 . 106.65(10) ?
    O Mo O 15 . 106.65(10) ?
    Mo O Li . 13 130.25(16) ?
    Mo O Li . 5_554 120.42(15) ?
    Li O Li 13 5_554 105.25(12) ?
_shelx_space_group_comment
;
The symmetry employed for this shelxl refinement is uniquely defined
by the following loop, which should always be used as a source of
symmetry information in preference to the above space-group names.
They are only intended as comments.
;
_shelx_hkl_file
;
  -2   0   0 5907.89   83.09   0
   0   2   0 5905.57   78.83   0
   0   2   0 5868.77   75.18   0
   0   2   0 5901.18   82.56   0
   2   0   0 5859.13   81.66   0
   2   0   0 5873.14   76.96   0
  -2   0   0 5927.77   89.26   0
   2   2   0 8683.46   94.96   0
  -2  -2   0 8518.05  108.49   0
   2  -2   0 8388.18  116.53   0
   2   2   0 8587.37  112.52   0
  -2  -2   0 8519.28  119.25   0
  -2  -2   0 8532.71  115.79   0
   2   2   0 8675.76  125.45   0
  -2   2   0 8428.97  118.74   0
   2  -2   0 8379.23  105.68   0
  -2   2   0 8674.65  128.24   0
  -2   4   0 5261.09  102.39   0
   4   2   0 5249.26  114.03   0
   0  -4   0 6262.48  190.95   0
   4   0   0 6074.41  124.64   0
   4   0   0 5975.89  123.45   0
   0  -4   0 6213.89  130.55   0
   0   4   0 6182.55  132.54   0
   4  -2   0 5273.82  120.73   0
  -2  -4   0 5639.99  151.33   0
   4  -2   0 5505.59  121.11   0
   2   4   0 5656.88  119.50   0
   2   4   0 5514.61  122.16   0
   4  -4   0 2929.89  100.96   0
   4   4   0 2924.61  107.20   0
   4  -4   0 2962.50  109.79   0
  -4  -4   0 3024.64  117.70   0
  -4   4   0 2968.32  120.74   0
  -4   4   0 2981.64   88.39   0
  -4   6   0 2693.99  147.41   0
   4  -6   0 2717.49  164.41   0
   6   4   0 2672.95  124.10   0
  -6  -4   0 2792.77  140.22   0
  -6  -4   0 2709.09  131.20   0
   6   2   0 2599.26  116.06   0
  -6  -2   0 2652.74  140.81   0
  -6  -2   0 2801.19  126.98   0
   6   2   0 2734.37  111.20   0
  -2   6   0 2731.50  131.92   0
   0  -6   0 3268.53  118.75   0
  -6   0   0 3355.86  126.75   0
  -6   0   0 3423.79  133.74   0
   0   6   0 3404.07  125.66   0
   0   6   0 3336.71  104.51   0
   6   0   0 3454.13  122.45   0
  -6   2   0 2792.99  129.80   0
   6  -2   0 2748.60  120.08   0
  -2  -6   0 2749.87  114.78   0
   6  -2   0 2769.00  119.74   0
   6  -2   0 2755.73  109.94   0
  -4  -6   0 2664.27  117.62   0
  -4  -6   0 2750.96  133.85   0
   6  -4   0 2907.08  139.28   0
  -6  -6   0 1207.70  154.28   0
   6  -6   0 1233.73  122.36   0
  -6   6   0 1156.55  135.68   0
   6  -6   0 1067.18  115.22   0
  -6   6   0 1212.82  134.39   0
  -8  -4   0 1032.81  138.17   0
   4  -8   0 1072.59  123.27   0
   2  -8   0 1463.35  121.63   0
   2  -8   0 1527.23  121.06   0
   8   2   0 1517.23  122.00   0
   8   2   0 1554.20  117.24   0
  -2   8   0 1617.99  136.50   0
   0  -8   0 1848.92  125.68   0
   8   0   0 1956.67  124.54   0
   0  -8   0 1875.07  119.48   0
   8   0   0 1959.87  126.48   0
   0   8   0 1835.62  136.45   0
  -8   0   0 1825.26  128.11   0
  -8   2   0 1454.50  140.63   0
   8  -2   0 1525.44  131.30   0
  -2  -8   0 1421.31  101.80   0
  -2  -8   0 1406.87  108.13   0
  -4  -8   0 1066.71  147.49   0
  -8   4   0 1156.30  150.72   0
   0   1  -1   45.79    6.70   0
   1   0   1   38.52    8.07   0
   1   0  -1   51.66   11.61   0
   1   0   1   44.11    9.96   0
   0  -1   1   38.67    8.92   0
  -1   0  -1   45.75   13.51   0
  -1   0  -1   50.85    9.39   0
   0  -1   1   43.40   11.06   0
   0  -1   1   46.42   20.86   0
   1   0   1   43.61    8.80   0
  -1   0   1   51.12    5.82   0
   1   0  -1   48.90    6.57   0
   0   1   1   38.72    9.52   0
   0  -1  -1   42.99    8.70   0
   0   1   1   50.86   13.55   0
  -1   0   1   45.23   10.33   0
   1   0  -1   37.04   14.90   0
   0  -1  -1   51.40   10.53   0
  -1   0  -1   37.70    8.18   0
  -1   0   1   41.29   13.27   0
   0  -1   1   48.66   12.24   0
   0  -1  -1   48.11   14.11   0
   0   1   1   35.11   10.60   0
   0   1   1   40.76    8.85   0
   0  -1  -1   37.48    8.98   0
   0  -1  -1   51.49   12.40   0
   1   0   1   33.32   13.78   0
   0  -1   1   41.43    7.06   0
   1  -2   1  216.50   26.89   0
  -1   2  -1  233.22   22.24   0
  -2  -1   1  220.04   22.65   0
   2   1  -1  214.93   21.58   0
   1  -2  -1  207.60   26.81   0
   1  -2   1  202.10   21.02   0
  -1   2   1  196.65   29.11   0
   2   1   1  195.80   27.18   0
   2   1   1  213.78   25.07   0
   1  -2  -1  201.87   26.49   0
  -2  -1   1  222.90   54.67   0
  -2  -1  -1  219.75   23.01   0
  -2  -1   1  220.28   27.46   0
  -1   2   1  238.07   20.02   0
  -2  -1   1  220.23   18.65   0
  -1   2   1  218.53   30.92   0
  -1   2   1  215.53   30.10   0
  -1   2   1  237.47   25.72   0
  -1   2  -1  219.81   26.56   0
   1  -2   1  211.55   20.03   0
  -1   2  -1  231.29   21.76   0
  -1  -2  -1  422.87   27.69   0
   2  -1   1  400.70   27.14   0
  -1  -2   1  401.51   49.68   0
   2  -1  -1  451.37   30.41   0
   1   2  -1  434.80   24.52   0
  -2   1   1  412.22   32.09   0
  -1  -2   1  447.47   31.70   0
   2  -1  -1  423.59   26.42   0
   2  -1  -1  419.24   27.22   0
  -2   1  -1  424.03   32.23   0
   2  -1   1  419.28   26.18   0
  -2   1  -1  394.16   31.99   0
  -1  -2  -1  434.12   33.44   0
   3   2  -1  142.21   32.90   0
  -2   3  -1  125.95   29.23   0
  -2   3  -1  147.29   30.65   0
  -2   3   1  106.63   42.00   0
  -3  -2  -1  157.80   29.76   0
   3   2  -1  136.26   28.54   0
   2  -3   1  141.96   31.60   0
   2  -3  -1  122.67   30.54   0
  -3  -2   1  156.88   29.79   0
  -2   3   1  120.87   36.02   0
  -3  -2  -1  139.45   24.57   0
   3   2   1  155.43   37.76   0
  -2   3   1  118.18   41.15   0
  -3  -2   1  127.82   18.86   0
  -3  -2  -1  129.23   29.80   0
  -2   3   1  140.09   44.65   0
   3   0   1   10.62   18.95   0
   3   0  -1   34.90   29.39   0
   0  -3  -1   10.02   32.65   0
   0  -3   1   31.39   20.94   0
   0   3  -1   31.02   24.45   0
   0   3  -1   27.59   19.55   0
   0   3   1   11.01   25.28   0
   0  -3   1   24.14   50.94   0
   3   0  -1   30.43   17.97   0
   0   3   1   20.97   20.93   0
   0   3   1   39.33   23.90   0
   0  -3   1   18.96   21.33   0
   0  -3  -1   35.84   28.98   0
   0  -3  -1   20.24   20.64   0
   3   0  -1   27.60   25.61   0
   0  -3   1   25.58   24.51   0
   0  -3  -1   25.05   22.35   0
  -3   0   1   31.35   24.75   0
   3   0   1   40.14   21.65   0
  -3   0  -1   17.98   25.17   0
   0  -3  -1    6.58   45.87   0
  -3   2  -1   87.17   23.63   0
  -3   2   1   88.35   31.37   0
  -3   2   1   55.86   15.94   0
  -3   2   1   55.20   32.03   0
   3  -2   1   42.78   37.46   0
  -2  -3  -1   87.75   26.57   0
  -3   2  -1   53.72   35.99   0
   3  -2   1   62.93   22.84   0
  -2  -3  -1   50.98   28.92   0
   3  -2  -1   60.19   23.04   0
   2   3   1   60.50   21.83   0
   2   3  -1   72.05   20.15   0
   2   3  -1   79.83   22.30   0
   2   3  -1   93.20   23.10   0
  -2  -3   1   86.41   36.29   0
   3  -2   1   49.89   26.42   0
   2   3   1   74.61   26.44   0
  -3   2  -1   65.12   30.52   0
  -3   4   1  -50.49   53.37   0
   4   3  -1  -30.06   29.60   0
  -3   4  -1   -8.29   53.17   0
   3  -4   1    8.15   27.26   0
  -3   4   1   10.56   41.95   0
  -3   4  -1   18.46   51.13   0
   4   3   1  -10.75   30.79   0
  -3   4   1  -12.27   57.57   0
   4   3   1   -6.76   51.99   0
  -3   4  -1   -6.32   52.08   0
   4   3   1   34.03   40.37   0
   3  -4  -1    2.43   43.47   0
   1  -4  -1   47.77   33.35   0
  -4  -1   1   57.77    7.84   0
   1  -4  -1   46.86   57.26   0
  -4  -1   1   23.68   79.95   0
  -1   4  -1   45.58   39.26   0
  -1   4  -1   67.54   41.55   0
   4   1   1   73.43   35.58   0
  -1   4   1   76.75   46.39   0
   4   1  -1   52.28   27.48   0
  -1   4   1   38.68   34.64   0
  -4  -1  -1   76.81   44.77   0
  -1   4  -1   57.64   33.93   0
  -1   4   1   48.40   29.58   0
  -4  -1  -1   84.28   74.72   0
  -1   4  -1   28.64   39.23   0
   1   4   1   46.82   30.82   0
   4  -1  -1   23.05   27.48   0
  -1  -4  -1   27.08   23.89   0
  -1  -4  -1   21.56   36.61   0
   1   4   1   52.35   30.37   0
  -1  -4   1   13.27   34.05   0
  -4   1  -1   11.49   33.13   0
   4  -1   1   39.87   41.18   0
   1   4  -1   14.59   38.39   0
   1   4  -1   58.71   29.70   0
   1   4  -1   22.30   40.29   0
  -1  -4   1   46.08   38.51   0
  -1  -4   1   72.90   67.38   0
   4  -1   1   33.97   36.64   0
   4  -1   1   24.52   30.02   0
  -4   1  -1   22.67   36.00   0
  -1  -4  -1   38.40   33.64   0
   4  -1  -1   37.14   29.41   0
   4  -1   1   39.27   32.24   0
   4  -3   1   37.79   29.40   0
   4  -3  -1   55.99   33.98   0
   4  -3  -1   51.33   30.03   0
  -4   3  -1   30.21   36.45   0
  -4   3   1   54.11   32.78   0
  -4   3  -1   55.16   28.97   0
   3   4  -1   38.94   33.75   0
   4  -3  -1   46.09   32.89   0
   5   4  -1   -2.10   45.72   0
  -5  -4   1  -25.65   42.39   0
  -4   5  -1  -19.08   71.26   0
  -4   5  -1   38.90   55.68   0
  -4   5  -1   44.66   71.61   0
   4  -5   1   49.14   61.91   0
   4  -5  -1   12.39   59.74   0
   4  -5  -1   42.82   66.75   0
   5   4   1    4.77   49.49   0
  -4   5   1   -6.78   69.77   0
   4  -5   1   20.22   51.93   0
  -4   5   1  -45.27   81.74   0
  -5  -4  -1  -20.69   44.65   0
  -4   5   1   49.39   73.56   0
   4  -5   1    5.24   47.52   0
  -4   5   1   -5.10   50.94   0
  -5  -2  -1   25.11   40.86   0
   2  -5   1   83.75   42.57   0
   2  -5  -1   80.43   69.62   0
  -5  -2   1   79.99   40.45   0
   2  -5  -1   73.36   42.48   0
   5   2  -1   59.14   34.38   0
  -2   5   1   52.96   31.22   0
   2  -5   1   22.95   79.40   0
  -2   5  -1   59.73   43.86   0
  -5  -2   1   70.48   30.35   0
  -5  -2  -1   78.65   35.25   0
  -5  -2   1   82.62   64.26   0
  -5  -2  -1   34.02   65.48   0
  -2   5   1   77.05   49.64   0
   0   5  -1    4.34   36.80   0
   5   0   1   21.92   45.44   0
   5   0  -1  -10.62   34.58   0
   5   0  -1   -0.76   42.70   0
   0  -5  -1   25.60   53.24   0
   0   5  -1  -11.14   40.21   0
   5   0  -1    1.88   44.24   0
   0  -5   1  -19.12   95.77   0
   5   0   1   -3.85   30.45   0
   5  -2   1   31.90   41.71   0
   2   5   1    8.43   49.93   0
  -5   2  -1    2.86   52.52   0
  -2  -5  -1    8.46   38.22   0
  -2  -5  -1  -14.77   38.05   0
  -2  -5  -1  -11.21   53.73   0
  -2  -5   1  -15.61   51.90   0
   2   5   1   17.53   37.67   0
   2   5  -1   -9.01   35.84   0
  -5   2   1   -2.24   45.84   0
   2   5   1   25.31   37.62   0
   2   5  -1   38.51   37.61   0
  -2  -5  -1   30.77   49.04   0
  -5   2   1    3.85   39.70   0
   5  -2   1   22.66   39.04   0
   2   5  -1  -24.16   43.56   0
  -5   2  -1   25.94   46.32   0
  -2  -5   1    8.19   28.69   0
  -4  -5   1  -18.66   60.95   0
  -4  -5  -1   39.49   63.60   0
   4   5  -1   -5.81   55.23   0
  -4  -5   1   47.93   78.81   0
  -4  -5  -1   23.58   47.55   0
  -5   4   1   33.64   40.11   0
  -4  -5  -1   10.81   78.39   0
  -5   4   1  -25.92   72.53   0
  -4  -5   1  -31.42   55.13   0
   5  -4   1   32.27   34.71   0
  -4  -5   1   53.66   46.82   0
  -4  -5  -1   37.64   58.84   0
   5  -4  -1   -5.11   60.25   0
   5  -4  -1   16.84   46.04   0
  -5   4  -1   -3.88   41.26   0
  -5   4  -1  -10.14   71.93   0
   4   5   1    9.53   47.55   0
   6   5   1  -56.84   81.19   0
  -5   6   1  -15.11   89.76   0
   6   5  -1   13.67   78.38   0
   5  -6  -1   -9.41   63.20   0
  -5   6  -1  -19.30   65.29   0
   5  -6   1   43.05   73.69   0
  -5   6  -1    6.41   97.08   0
   5  -6   1  -27.89   78.14   0
  -6  -5   1  -14.44   84.88   0
  -5   6  -1  -22.49   87.66   0
  -5   6   1  -35.84   98.26   0
   3  -6   1   10.61   95.85   0
   6   3  -1   66.49   66.35   0
  -6  -3   1    6.07   79.88   0
   6   3   1  -13.15   52.83   0
   6   3  -1   55.96   65.53   0
  -3   6   1   38.17   55.97   0
  -3   6  -1  -29.67   68.57   0
  -6  -3  -1   64.19   50.38   0
  -6  -3  -1   27.15   61.39   0
   3  -6   1   11.12   48.64   0
   3  -6  -1   10.74   65.68   0
  -3   6   1   60.98   58.16   0
   3  -6   1   22.68   37.24   0
   6   3   1   56.83   56.05   0
  -6  -3   1   -0.05   46.26   0
   6   1  -1   45.59   61.29   0
   1  -6   1  -21.97   45.29   0
   6   1   1    7.31   47.28   0
  -1   6  -1  -14.58   44.80   0
   1  -6   1   53.82   63.75   0
   1  -6   1   33.38   45.16   0
   1  -6  -1  -11.17  101.68   0
  -6  -1  -1  -26.55  100.51   0
  -1   6  -1    0.72   35.59   0
  -1   6   1  -26.11   45.55   0
  -1   6   1   38.85   36.52   0
   6   1  -1   54.74   58.70   0
  -6  -1   1   -6.50   73.78   0
   1  -6  -1   10.66   63.13   0
   6   1   1   -6.49   57.55   0
  -6  -1  -1   48.40   56.71   0
   1  -6  -1   35.49   60.39   0
   6  -1   1  -22.97   45.55   0
  -1  -6  -1  -50.80   63.18   0
  -6   1   1    4.73   67.82   0
  -6   1  -1  -26.86   40.60   0
   6  -1  -1  -26.96   36.34   0
   6  -1  -1   37.32   61.10   0
  -1  -6   1   36.66   42.25   0
   1   6   1   20.43   47.77   0
   6  -1   1   -3.72   49.52   0
  -6   1   1    0.37   57.20   0
  -1  -6   1    4.21   44.69   0
  -6   1  -1   10.21   50.04   0
   6  -1   1  -16.14   39.99   0
  -3  -6  -1  -29.27   65.03   0
   3   6   1   57.01   70.63   0
  -3  -6   1   55.80   60.22   0
   6  -3   1    7.03   58.70   0
  -3  -6  -1   23.86   39.88   0
  -6   3  -1   15.23   57.44   0
  -3  -6   1   -7.09   63.22   0
   3   6  -1   68.87   64.28   0
  -3  -6   1   51.55   33.01   0
   3   6   1   23.08   51.23   0
   3   6  -1    1.62   65.75   0
  -3  -6   1    2.15   48.12   0
  -3  -6  -1  -19.60   60.92   0
  -3  -6  -1   53.12   85.03   0
   6  -3  -1   41.29   65.42   0
   6  -5  -1    0.84   77.15   0
  -5  -6   1  -49.34   67.37   0
   6  -5   1  -21.86   59.65   0
  -5  -6   1  -16.26   78.52   0
  -6   5   1   18.18   99.21   0
  -6   5   1  -72.10   71.65   0
  -5  -6  -1   -6.68   76.49   0
  -5  -6  -1  -37.12   97.13   0
  -5  -6  -1   10.03   72.85   0
   5   6   1   63.97   77.89   0
  -6   5  -1  -34.82   68.13   0
  -6   5  -1   68.78   94.00   0
   5   6  -1   35.01   86.66   0
   5   6   1   -5.56   62.54   0
  -7  -6  -1   -1.60  136.70   0
   4  -7   1  -25.35   79.26   0
  -4   7   1  -16.79   90.19   0
   4  -7  -1   -7.64   65.05   0
  -4   7  -1  -26.55   72.13   0
  -4   7   1    2.91  100.04   0
   7   4   1   31.51   90.42   0
  -4   7  -1   -5.27   91.18   0
  -7  -4   1  -10.94   79.02   0
  -7  -4  -1   49.15  101.93   0
   7   2   1   16.78   53.97   0
   2  -7   1  -28.84  121.36   0
   7   2   1  -21.75   58.23   0
   2  -7   1  -37.03   47.07   0
  -7  -2  -1  -31.95   64.64   0
   7   2  -1   23.44   73.51   0
  -2   7  -1   -8.97   59.24   0
  -2   7   1  -12.38   60.59   0
   2  -7  -1   15.67   53.94   0
  -7  -2  -1  -33.24   32.72   0
   2  -7  -1   -7.65   69.65   0
   7   2  -1    6.96   70.44   0
   2  -7   1   20.20   68.84   0
   0   7  -1  -14.84   68.23   0
   0  -7  -1  -24.96   49.37   0
   0  -7   1   13.45   48.86   0
  -7   0   1  -10.43   58.79   0
   7   0  -1  -39.63   59.88   0
   7   0  -1  -58.10   65.28   0
  -7   0  -1   47.20   79.57   0
   0  -7   1    0.24   65.52   0
   0   7   1   15.23   73.01   0
  -7   0   1   15.99   97.99   0
   0  -7   1   14.05   62.97   0
   0  -7   1   10.48  104.79   0
   7   0  -1  -29.31   48.86   0
   7   0   1  -10.94   66.34   0
  -7   0  -1   22.94   83.21   0
   0  -7  -1   38.18   66.77   0
  -7   0   1   51.84   84.68   0
   7   0   1  -52.22   67.34   0
   0  -7  -1  -24.08   48.63   0
  -2  -7   1   26.69   49.53   0
  -2  -7  -1   -0.64   67.04   0
   7  -2  -1   74.22   81.96   0
   2   7   1    8.93   76.48   0
   7  -2   1   33.28   72.67   0
  -7   2  -1  -21.11   80.77   0
  -2  -7   1   86.21   77.71   0
   7  -2   1   42.75   72.56   0
  -2  -7  -1   19.52   54.51   0
  -2  -7   1    7.02   86.32   0
   2   7  -1   44.46   71.53   0
   7  -2  -1   57.96   73.67   0
   7  -2   1  -26.03   73.98   0
   2   7  -1   24.75   66.15   0
  -4  -7  -1   -9.18   78.71   0
  -7   4  -1  -23.43  104.29   0
  -4  -7   1  -45.46   72.48   0
  -4  -7  -1  -20.75   82.68   0
  -4  -7  -1    5.25   60.01   0
   4   7   1   59.56   71.43   0
   7  -4  -1  -57.82   64.16   0
  -7   4   1   -1.70   72.89   0
   7  -4   1  -32.68   90.43   0
  -6  -7  -1   60.51   98.20   0
  -7   6   1   67.64  119.99   0
   7  -6  -1   98.62   97.32   0
  -3   8   1   41.47   78.22   0
  -8  -3   1  -27.40   78.21   0
   3  -8   1   12.65   86.86   0
  -3   8  -1   35.86   99.86   0
   8   3   1   46.02   97.66   0
  -8  -3  -1    2.34   81.89   0
  -8  -1  -1   64.44   96.32   0
   8   1  -1  -27.34   76.74   0
  -8  -1   1   40.66   74.84   0
  -8  -1   1  -84.25   87.28   0
   8   1   1  -21.27   77.26   0
   1  -8   1   13.14   78.62   0
   1  -8  -1  -11.37   78.92   0
   1  -8   1  -17.85   76.74   0
   1  -8  -1   -1.45   80.30   0
  -8  -1  -1  -34.57   93.50   0
   8   1  -1   -5.94   60.28   0
   8   1  -1   10.47   75.04   0
  -1   8   1   -7.30   86.28   0
   8   1   1   -4.84   82.95   0
   1  -8  -1  -83.98   79.78   0
  -1   8  -1   -3.45   83.10   0
   1  -8   1   47.11   79.65   0
   8  -1   1   28.99   81.97   0
  -8   1   1   91.69   76.94   0
   1   8  -1   -7.71   57.47   0
   8  -1  -1  -27.44   59.44   0
   1   8   1   -0.82   76.31   0
   8  -1  -1   22.72   72.10   0
   8  -1   1    5.70   74.27   0
   8  -1  -1  -40.21   64.76   0
   8  -1   1   67.82   81.22   0
  -1  -8  -1   48.84   64.47   0
   8  -3   1  -21.92  100.10   0
  -8   3  -1    5.49   84.93   0
  -3  -8  -1   -6.56   67.08   0
  -8   3   1   42.65   84.84   0
   8  -3   1   -0.25   85.57   0
  -3  -8   1    3.73   88.14   0
   8  -3  -1  -53.01   90.23   0
  -3  -8   1  -26.18   81.80   0
  -3  -8  -1   25.74   87.10   0
   8  -5  -1   42.61  102.65   0
   9   2   1   42.25  101.41   0
  -2   9   1   65.50  107.56   0
   9   0   1   12.95   73.03   0
   0   9   1   70.02   83.29   0
  -9   0   1   16.26   80.29   0
   0  -9   1   -4.32   84.25   0
   0  -9  -1  -46.90   69.81   0
   9   0  -1   10.27   85.83   0
  -9   0  -1   11.40   82.64   0
   9   0   1   -0.69   88.84   0
   9  -2   1  -22.29   71.36   0
   9  -2  -1   30.38   91.05   0
   9  -2   1  -16.23  109.57   0
  -1   1   2 9001.18  131.58   0
  -1  -1   2 8711.89   82.00   0
   1  -1  -2 8930.71   67.84   0
   1   1  -2 8516.86   34.91   0
  -1   1   2 8695.54   98.46   0
  -1   1  -2 8514.27   76.20   0
   1   1  -2 8658.47   51.39   0
  -1  -1   2 8708.05   83.80   0
   1  -1  -2 8957.82   81.09   0
  -1   1  -2 8521.71   72.64   0
  -1  -1   2 8822.94  149.95   0
   1   1   2 8610.18   85.16   0
   1  -1   2 9008.28  101.07   0
  -1  -1   2 8784.26   48.37   0
  -1  -1   2 8621.38   78.92   0
  -1  -1  -2 8978.38   76.77   0
   1   1   2 8680.17   95.18   0
  -2   0  -2  118.91   18.28   0
   0   2  -2  102.89    9.25   0
  -2   0   2  103.57   18.32   0
   0  -2  -2  136.37   24.03   0
   0  -2  -2  137.74   19.53   0
   0  -2   2  122.98    9.23   0
   0  -2   2  125.07   18.08   0
  -2   0   2  121.70   20.95   0
   0   2  -2  100.30   16.80   0
   0  -2   2  132.39   24.31   0
  -2   0  -2  129.19   27.26   0
   0   2   2  123.41   22.81   0
   2   0   2  109.46   21.20   0
  -2   0  -2  127.06   17.87   0
   0  -2  -2  109.58   20.08   0
   0  -2   2  130.13   20.07   0
   2   0  -2  136.04   14.47   0
   0  -2  -2  112.68   17.50   0
   0  -2   2  143.44   33.17   0
   0  -2  -2  130.66   20.32   0
  -2   2   2   -6.55   31.96   0
   2   2  -2  -16.24   33.04   0
   2   2  -2    3.41   24.58   0
   2  -2  -2   11.35   19.95   0
   2  -2   2    6.22   13.62   0
  -2  -2   2   -3.00   22.96   0
  -2  -2  -2  -13.69   18.59   0
  -2  -2   2    6.61   17.77   0
   2  -2  -2   -0.75   17.41   0
  -2   2  -2   -9.36   25.02   0
   2  -2   2   -0.13   22.44   0
  -2   2   2   19.15   30.34   0
   2  -2   2   -9.34   19.73   0
  -2   2  -2   14.41   16.87   0
  -2  -2  -2   22.38   22.70   0
   2  -2   2   -2.51   24.69   0
   2  -2   2   18.65   26.71   0
  -2  -2  -2    7.62   24.53   0
   2   2   2   14.47   20.86   0
   2   2  -2    3.12   17.12   0
   2   2   2   18.68   20.19   0
   2   2   2    0.35   27.65   0
   2  -2  -2  -20.94   18.91   0
  -3  -1  -2 7531.65  121.00   0
  -1   3  -2 7604.94  120.97   0
  -1   3  -2 7443.25  129.85   0
   1  -3  -2 7650.41  130.55   0
  -3  -1   2 7432.27  136.36   0
  -1   3   2 7299.55  106.07   0
   1  -3   2 7602.48  125.60   0
  -1   3  -2 7453.24  120.27   0
  -1   3  -2 7323.72  114.75   0
   3   1  -2 7309.65  108.70   0
   1   3   2 6371.45  107.88   0
   1   3   2 6327.42  117.24   0
   1   3  -2 6426.62  117.08   0
  -1  -3   2 6295.88  110.72   0
   1   3   2 6126.84  124.30   0
  -1  -3  -2 6297.28  104.84   0
  -1  -3   2 6332.61  187.47   0
  -1  -3   2 6254.19  143.95   0
  -1  -3  -2 6380.56  117.55   0
   3  -1   2 6382.03  119.36   0
  -3   1  -2 6136.35  114.50   0
  -3   1   2 6287.85  115.70   0
  -1  -3  -2 6429.73  123.08   0
  -1  -3   2 6433.48  110.16   0
  -3   1  -2 6149.83  117.85   0
  -1  -3   2 6347.10  130.01   0
   1   3  -2 6198.35  100.39   0
   3   3  -2 5466.99  104.93   0
  -3   3   2 5470.47  139.64   0
   3  -3   2 5537.29  114.70   0
   3   3  -2 5430.22  140.58   0
   3  -3  -2 5455.10  120.78   0
   3   3   2 5386.99   97.27   0
  -3   3  -2 5459.12  108.83   0
  -3   3  -2 5377.56  129.67   0
   4   2  -2   62.29   30.56   0
   2  -4  -2   46.18   46.78   0
  -4  -2   2   61.25   20.67   0
  -2   4   2   27.56   22.00   0
  -2   4  -2   64.79   27.30   0
  -4  -2  -2   40.87   26.20   0
  -2   4  -2   38.07   30.21   0
  -2   4   2   64.12   43.52   0
  -2   4   2   28.46   48.93   0
   4   2  -2   23.52   40.27   0
   2  -4  -2   27.22   45.05   0
  -2   4   2   18.52   38.43   0
   4   2   2   13.37   36.15   0
  -4   0  -2  214.39   52.81   0
   4   0  -2  203.01   27.81   0
   0   4  -2  208.76   42.23   0
   4   0   2  247.24   39.02   0
   4   0   2  209.01   37.05   0
   0   4  -2  219.33   35.72   0
   0  -4  -2  174.06   46.80   0
   0  -4   2  192.91   46.07   0
   0   4  -2  190.98   34.63   0
   0   4   2  223.72   48.97   0
   4   0   2  237.21   42.87   0
   0  -4  -2  163.67   26.71   0
  -4   0   2  197.72   41.31   0
   4   0  -2  194.82   29.85   0
   0  -4  -2  208.41   50.07   0
  -4   2  -2   83.19   52.82   0
   4  -2  -2   74.39   33.16   0
  -4   2  -2   77.20   44.77   0
   4  -2  -2   39.00   43.37   0
  -2  -4  -2   84.38   37.64   0
  -4   2   2   54.20   12.12   0
  -2  -4  -2   42.51   47.49   0
   4  -2  -2   93.30   39.59   0
  -2  -4   2   62.37   24.65   0
   2   4  -2   68.06   43.59   0
  -2  -4  -2  105.31   41.84   0
   2   4   2   58.14   41.56   0
   2   4  -2   80.38   36.51   0
   2   4   2   74.57   33.61   0
   4  -2   2   72.05   49.51   0
  -4   2  -2   72.06   29.89   0
   2   4  -2   52.26   26.09   0
  -4  -4  -2   11.52   58.19   0
  -4  -4  -2  -39.01   55.35   0
  -4  -4  -2   -4.50   51.19   0
   4  -4   2  -30.82   39.08   0
  -4   4  -2    0.89   29.92   0
  -4  -4   2  -14.30   35.62   0
  -4  -4   2  -15.18   38.87   0
  -4  -4   2   14.84   39.19   0
  -4   4   2    3.78   85.91   0
   4  -4  -2  -30.95   38.71   0
   4  -4  -2   -2.99   36.07   0
  -4   4   2  -30.96   45.90   0
   4  -4   2    5.96   26.59   0
   4   4  -2   -3.58   43.29   0
  -5  -3   2 3363.09  117.36   0
   3  -5   2 3448.60  120.27   0
   5   3   2 3319.01  106.33   0
   3  -5   2 3340.62  122.03   0
  -3   5   2 3540.76  140.92   0
  -3   5  -2 3438.29  125.66   0
   5   3  -2 3557.64  118.47   0
   3  -5  -2 3503.31  128.02   0
  -3   5   2 3538.91  134.35   0
   5   3   2 3381.69  101.80   0
   5   3  -2 3529.00  118.00   0
  -5  -1  -2 3609.85  140.60   0
  -5  -1  -2 3781.07   70.56   0
   5   1   2 3653.01  119.35   0
  -1   5  -2 3775.22  119.46   0
  -1   5   2 3614.47   99.64   0
  -5  -1   2 3467.00  129.30   0
   5   1  -2 3488.55  113.50   0
  -1   5  -2 3523.67  110.30   0
  -1   5  -2 3624.95  108.58   0
   5  -1  -2 4767.24  124.48   0
  -1  -5   2 4939.60  153.42   0
  -1  -5   2 4871.57  130.46   0
   1   5   2 4968.73  131.25   0
  -1  -5   2 4951.47  139.49   0
  -1  -5  -2 4906.80  136.70   0
  -5   1  -2 4909.31  139.48   0
   1   5   2 4760.23  128.75   0
  -1  -5   2 4872.11  132.00   0
   5  -1   2 4814.94  128.82   0
  -5   3   2 3192.60  138.18   0
  -3  -5   2 3241.84  121.40   0
   3   5   2 3269.08  114.36   0
  -5   3  -2 3111.76   80.89   0
  -3  -5  -2 3357.18  135.65   0
   5  -3  -2 3171.96  111.84   0
  -3  -5  -2 3311.08  115.86   0
  -3  -5   2 3224.47   76.98   0
   5  -3  -2 3189.40  119.65   0
   5  -3   2 3224.61  122.71   0
  -5   3   2 3265.40  126.78   0
   3   5  -2 3155.76  118.41   0
  -3  -5  -2 3214.94   94.89   0
  -5   5   2 2211.63  128.54   0
  -5   5   2 2204.53  125.24   0
   5  -5   2 2241.47  125.12   0
  -5  -5  -2 2336.25  110.09   0
  -5   5   2 2155.30  163.05   0
  -5  -5   2 2135.46  115.28   0
   5  -5  -2 2195.14  124.53   0
  -5  -5  -2 2320.58  126.35   0
   5   5   2 2251.01  121.51   0
  -5   5   2 2233.41   81.70   0
  -4   6  -2  -41.22   78.99   0
   4  -6   2   48.06   52.99   0
  -4   6   2   28.06   60.09   0
  -4   6   2   14.67   83.10   0
  -6  -4  -2   61.16   73.93   0
   6   4  -2  -47.08   68.31   0
  -6  -4   2   40.21   60.17   0
  -4   6  -2   26.85   76.19   0
   6   4   2   -0.99   59.44   0
  -6  -4   2  -25.30   65.32   0
   2  -6   2   68.10   48.82   0
  -2   6  -2   33.97   35.68   0
  -6  -2   2    6.77   58.85   0
  -2   6  -2  -15.16   45.58   0
   2  -6  -2    3.03   89.27   0
  -6  -2   2   19.08   73.79   0
   6   2   2   25.92   65.96   0
   2  -6  -2   43.97   48.84   0
  -6  -2   2   26.17   29.36   0
   6   2   2   33.37   71.32   0
  -6  -2  -2  -20.30   58.55   0
  -2   6  -2   49.33   49.88   0
   6   2   2   23.73   35.56   0
  -6  -2  -2   32.55   41.76   0
   0  -6   2   24.96   55.55   0
   0   6  -2   65.16   40.03   0
  -6   0   2   73.36   68.54   0
   0  -6   2   93.70   59.81   0
   6   0   2   50.62   46.45   0
   0  -6  -2   44.66   46.11   0
   0   6   2  129.53   37.06   0
   0  -6  -2  108.49   62.42   0
   6   0  -2   68.89   56.69   0
  -6   0   2   78.00   69.58   0
   0   6   2   85.51   54.84   0
  -6   0   2   42.45   44.32   0
  -6   0  -2   95.28   54.48   0
   0  -6   2   60.74   60.39   0
   6   0   2  114.37   67.27   0
   6  -2   2   61.14   49.95   0
   2   6  -2   13.07   53.76   0
  -2  -6  -2   53.18   47.71   0
  -2  -6  -2   34.54   51.16   0
   6  -2   2   31.45   35.40   0
  -2  -6   2   51.08   48.84   0
  -6   2  -2   55.76   54.99   0
   6  -2   2   26.63   49.21   0
   6  -2   2   31.14   45.87   0
   2   6   2   35.18   65.87   0
   2   6  -2   48.70   56.54   0
  -6   2  -2   47.99   46.07   0
   6  -2  -2   38.30   45.38   0
  -2  -6  -2   45.89   60.19   0
  -2  -6  -2   41.96   39.21   0
  -2  -6   2    5.22   57.59   0
  -6   4  -2   -3.42   85.63   0
   6  -4   2   -0.86   74.83   0
  -4  -6   2   16.12   45.86   0
  -4  -6   2   19.90   49.34   0
  -6   4   2   38.29   86.52   0
  -4  -6  -2   10.52   66.86   0
   4   6   2   13.33   72.69   0
   6  -4  -2   20.14   55.08   0
  -6   4   2  -20.71  149.09   0
  -4  -6  -2  -17.52   64.56   0
  -4  -6  -2   16.99   54.35   0
  -4  -6   2  -33.73   62.16   0
  -6   6   2  113.84  114.26   0
  -6  -6   2  -50.03   87.54   0
  -6  -6  -2   31.19  116.55   0
   6   6   2    7.43   78.16   0
  -6   6  -2   68.62  101.34   0
   6  -6   2  113.98   89.37   0
  -6   6   2  -38.45   84.37   0
   6  -6   2   -4.55   69.50   0
  -6   6  -2  -45.46  102.75   0
  -6   6  -2  107.80  108.24   0
   6  -6  -2   60.99   91.95   0
  -5   7  -2 1340.22  137.08   0
  -7  -5  -2 1315.23  141.87   0
  -5   7   2 1191.19  139.62   0
   5  -7   2 1287.17  121.01   0
   5  -7  -2 1357.35  127.51   0
   7   5   2 1291.51  120.52   0
  -7  -5   2 1360.65  139.23   0
   3  -7  -2 1595.86  118.97   0
   3  -7   2 1626.60  105.43   0
  -3   7   2 1728.11  121.41   0
  -3   7  -2 1603.16  125.44   0
  -7  -3   2 1735.62  126.04   0
  -7  -3  -2 1723.30  143.17   0
  -7  -3  -2 1706.99  115.84   0
  -7  -1   2 2520.85  138.70   0
   1  -7   2 2339.33  123.52   0
   1  -7  -2 2444.53  121.60   0
   7   1  -2 2507.87  118.61   0
  -7  -1   2 2372.32  137.39   0
  -1   7  -2 2401.79  128.94   0
   7   1  -2 2363.21  112.06   0
   7   1   2 2580.04  144.95   0
   7   1   2 2484.16  118.02   0
   1  -7   2 2518.41  116.29   0
   7   1   2 2500.77  125.05   0
   1  -7   2 2430.07  117.14   0
   1  -7  -2 2503.74  132.40   0
   1  -7   2 2378.96  200.57   0
   7  -1  -2 1927.57  100.13   0
   1   7   2 1965.01  129.86   0
   7  -1   2 2036.75  118.13   0
  -7   1  -2 2015.78  120.04   0
  -7   1   2 2058.60  135.42   0
  -1  -7   2 1975.89  106.26   0
   7  -1   2 1923.85  119.78   0
  -7   3  -2 1934.09  130.67   0
   3   7   2 1923.51  115.93   0
  -3  -7  -2 1929.22  145.87   0
  -3  -7   2 1806.76  109.78   0
   3   7   2 1950.37  135.57   0
  -3  -7   2 2052.32  118.76   0
   7  -3   2 1851.93  122.55   0
  -5  -7   2 1334.58  109.02   0
  -7   5   2 1417.55  152.73   0
   7  -5  -2 1313.67  128.36   0
   7  -5   2 1329.21  116.24   0
  -5  -7   2 1267.45  130.02   0
  -8  -4  -2  -73.19   90.67   0
  -4   8  -2   -6.09  102.35   0
   8   4   2  -74.32  103.52   0
   4  -8  -2  -14.07   93.16   0
  -8  -4   2   39.46   82.07   0
   4  -8   2  -91.66   99.97   0
   2  -8  -2  -30.04   84.81   0
  -8  -2   2   10.64   92.43   0
  -2   8   2  -19.18   90.43   0
   2  -8   2  -53.74   60.74   0
   2  -8  -2   -8.52   64.56   0
   8   2   2   -6.98   87.25   0
  -8  -2   2   20.37   71.66   0
   8   2   2   30.13   92.23   0
   2  -8  -2  -73.27   66.20   0
  -8  -2  -2  -37.03  101.80   0
   8   2   2  -39.59   64.45   0
  -2   8  -2   -5.40   85.71   0
  -8   0   2   19.53   72.00   0
   0  -8   2  -30.10   56.29   0
   0   8   2   62.72   93.43   0
   8   0   2  -31.61   78.23   0
   8   0   2  -47.01   80.92   0
  -8   0  -2  -13.82   73.36   0
   8   0   2   38.36   87.97   0
   0  -8  -2  -10.48   62.40   0
   0  -8   2   20.88   75.33   0
  -8   0   2   21.98  175.65   0
  -8   0  -2   -7.13   91.41   0
   8   0  -2  -27.97   53.90   0
   8   0  -2   22.90   77.30   0
  -2  -8  -2  -47.82   60.12   0
  -2  -8  -2  -47.42   64.56   0
   8  -2   2   -2.91   92.27   0
  -2  -8   2  -11.59   71.63   0
  -8   2   2  -39.64   97.22   0
  -8   2  -2  -11.61  101.22   0
   2   8   2  -91.28   84.24   0
  -2  -8   2   -0.24   62.12   0
   8  -2  -2  -19.59   81.74   0
   8  -2  -2  -29.25   87.75   0
  -8   4   2  -93.91  114.32   0
  -4  -8  -2   30.66  117.72   0
   8  -4  -2  -77.10   95.28   0
  -8   4  -2  -27.64   89.71   0
  -4  -8   2   -8.88  114.05   0
   8  -4   2  -76.66   90.11   0
  -4  -8   2  -12.17   70.51   0
  -8   4   2   13.83  216.64   0
   1  -9  -2 1069.83  106.09   0
   9   1   2 1150.33  111.14   0
   9  -1   2 1154.40  120.09   0
   9  -1   2 1161.24  113.51   0
  -1   0   3   88.27   27.70   0
   1   0  -3   86.23   14.33   0
  -1   0   3   70.83   29.77   0
   0  -1  -3   97.02   13.83   0
   0  -1   3   78.78   15.84   0
   1   0   3  105.55   11.16   0
   1   0  -3   89.59    4.33   0
   0   1  -3  104.25   14.59   0
   0   1   3  106.62   17.21   0
  -1   0   3   85.02    3.73   0
  -1   0  -3   82.90   12.33   0
   0   1  -3  108.06   20.34   0
   1   0  -3   92.37   12.42   0
   0   1   3   87.44    9.72   0
  -1   2  -3  337.32   31.50   0
   1  -2   3  382.20   25.81   0
  -2  -1  -3  335.86   26.68   0
  -2  -1   3  364.14   15.20   0
   1  -2  -3  340.88   19.12   0
  -1   2   3  385.46   46.99   0
  -2  -1   3  388.98   54.62   0
  -1   2   3  352.36   27.89   0
  -1   2   3  362.22   38.76   0
  -1   2   3  367.95   38.77   0
   1  -2  -3  373.82   26.28   0
   1  -2   3  340.49   25.81   0
   1  -2   3  350.37   19.56   0
  -2  -1   3  335.73   29.30   0
  -2  -1   3  372.49   35.04   0
  -1   2   3  345.71   33.08   0
  -2  -1  -3  364.79   26.87   0
  -2  -1   3  372.06   32.12   0
   2   1   3  337.95   20.73   0
   2   1   3  358.14   33.97   0
  -1  -2   3   24.58   19.22   0
  -1  -2   3   43.27   21.51   0
  -2   1  -3   49.45   17.60   0
   1   2  -3   19.02   16.74   0
   2  -1  -3   17.56   18.41   0
  -1  -2   3   35.85   19.79   0
   1   2   3   41.35   14.96   0
  -2   1   3   39.16   37.80   0
  -1  -2  -3   41.30   22.51   0
  -1  -2  -3   34.49   17.02   0
  -1  -2   3   28.03   29.14   0
  -2   1   3   34.90    8.29   0
  -1  -2   3   22.84   13.25   0
   2  -1   3   13.88   24.05   0
   1   2   3   48.24   29.98   0
   2  -1   3   15.86   17.89   0
  -2   1  -3   39.15   12.03   0
   2  -1   3   32.43   16.66   0
  -2   1   3   32.32   18.38   0
  -1  -2  -3   17.67   16.12   0
   2  -1  -3   46.93   11.89   0
  -1  -2   3   36.40   34.02   0
   3   2   3   -0.40   30.12   0
  -2   3  -3   -6.97   16.16   0
   3   2  -3   15.28   33.50   0
  -3  -2  -3  -31.50   38.33   0
  -3  -2  -3    0.01   24.72   0
  -2   3   3  -20.70   49.00   0
  -2   3   3   -3.71   32.71   0
   3   2   3   23.58   24.49   0
  -3  -2   3   14.90   23.36   0
   3   2   3    7.70   28.99   0
   3   2  -3  -14.28   23.21   0
   2  -3  -3   24.41   26.61   0
   2  -3   3   11.11   16.69   0
  -3  -2   3   26.46   35.38   0
   2  -3   3   -8.23   34.81   0
   2  -3   3   12.61   21.78   0
   3   2   3   -2.69   26.49   0
  -2   3  -3   -3.71   31.92   0
  -3  -2  -3    2.61   21.29   0
  -3  -2   3   -8.45   28.47   0
   0  -3   3   88.54   14.19   0
   0   3  -3  100.12   35.01   0
  -3   0   3   65.38   26.57   0
   3   0   3   94.16   40.51   0
   3   0   3   98.81   24.08   0
   0   3  -3  107.58   23.89   0
   3   0  -3   67.09   14.37   0
  -3   0   3  117.65   37.07   0
   0  -3  -3   72.77   32.51   0
   0  -3  -3  112.43   33.65   0
   3   0  -3   76.69   28.67   0
   0   3   3   77.75   38.02   0
   0  -3  -3   88.19   26.13   0
   0  -3   3   84.03   25.53   0
   3   0  -3   65.37   22.13   0
  -3   0  -3   90.39   36.83   0
   0  -3  -3   95.55   23.61   0
   0  -3   3  102.10   33.84   0
  -3   0   3   73.87   28.65   0
   0   3  -3  102.87   21.07   0
   0  -3   3  107.22   30.18   0
   0  -3  -3  101.18   25.76   0
   3   0  -3   76.36   22.68   0
  -3   0  -3   89.14   37.10   0
  -3   0  -3   76.40   23.48   0
  -3   2   3  123.17   19.74   0
  -2  -3  -3  187.67   33.12   0
  -2  -3   3  126.81   37.03   0
   3  -2   3  152.15   42.28   0
  -3   2  -3  158.74   31.26   0
   2   3  -3  147.78   18.38   0
  -3   2  -3  130.35   28.29   0
  -3   2  -3  154.63   26.27   0
  -3   2   3  161.45   47.19   0
  -2  -3  -3  127.67   39.75   0
   2   3  -3  130.78   25.16   0
   3  -2   3  154.07   24.24   0
  -3   2  -3  167.32   37.30   0
   3  -2  -3  170.49   35.76   0
  -2  -3   3  148.92   41.36   0
   4   3  -3   67.57   45.39   0
  -4  -3  -3   57.97   51.73   0
  -4  -3   3   96.04   37.45   0
  -3   4   3   98.99   60.56   0
  -3   4   3   63.45   72.08   0
  -3   4  -3  100.08   41.49   0
   4   3   3   83.90   38.88   0
   4   3  -3   84.90   58.17   0
  -3   4   3   93.95   47.36   0
   3  -4   3   59.64   42.90   0
   4   3   3   77.77   35.61   0
  -3   4   3   96.21   48.14   0
   4   3  -3   40.99   38.64   0
  -4  -3  -3   73.82   36.11   0
   1  -4  -3   41.32   46.65   0
  -1   4   3   36.81   39.81   0
  -1   4   3   35.88   53.82   0
  -1   4  -3   70.23   37.17   0
  -1   4  -3   23.20   25.46   0
   4   1  -3   47.05   31.19   0
   1  -4  -3   10.19   53.12   0
  -4  -1  -3   52.86   39.91   0
  -1   4   3   35.65   30.69   0
  -4  -1  -3   29.72   26.60   0
  -1   4  -3   75.52   32.99   0
   4   1  -3   32.93   26.57   0
  -1   4  -3   46.58   28.81   0
   1   4   3   37.69   36.46   0
   1   4  -3   41.97   34.57   0
  -1  -4  -3  -14.72   44.52   0
  -1  -4  -3  -25.74   31.54   0
   4  -1   3    8.78   45.20   0
  -4   1  -3   26.71   51.20   0
  -1  -4  -3   19.61   27.66   0
   4  -1   3   19.48   47.04   0
   4  -1   3   -3.68   46.26   0
  -4   1  -3   -7.66   47.32   0
   1   4   3    8.60   31.79   0
   4  -1   3   -9.33   23.21   0
   4  -1  -3    6.68   26.39   0
   1   4   3   39.92   35.87   0
  -4   3   3   -8.37   25.45   0
   3   4   3    9.90   38.41   0
  -3  -4   3  -37.94   44.38   0
  -3  -4   3  -35.36   30.12   0
   4  -3   3    3.42   34.47   0
  -4   3  -3   39.83   37.80   0
   4  -3  -3   30.53   50.80   0
   3   4   3   -3.18   49.63   0
  -4   3  -3   15.31   39.23   0
  -3  -4   3   -1.08   67.34   0
  -4   3  -3  -14.93   35.85   0
   4  -3  -3    5.36   36.07   0
   4  -3   3   -0.62   47.47   0
  -3  -4  -3   34.35   50.10   0
   4  -5   3  -27.72   60.68   0
   4  -5   3  -16.41   24.38   0
  -4   5  -3   35.44   71.80   0
   4  -5  -3   14.23   49.91   0
  -4   5  -3   29.67   52.48   0
  -5  -4   3   40.50   44.97   0
  -5  -4  -3   29.73   48.83   0
   5   4   3   20.48   44.23   0
  -5  -4   3   27.93   63.81   0
  -4   5   3  -29.49   53.88   0
  -4   5  -3   20.36   54.35   0
  -4   5   3  -16.50   53.45   0
  -4   5   3   -6.48   74.56   0
   5   4  -3   21.68   69.00   0
   5   4   3   28.63   69.96   0
   4  -5   3   22.49   46.88   0
  -5  -2   3    5.13   20.79   0
   2  -5   3    7.49   35.12   0
  -5  -2   3   27.25   52.11   0
   2  -5   3   13.61   40.63   0
   2  -5  -3   21.24   57.65   0
   5   2  -3  -25.64   43.60   0
   5   2  -3  -33.37   43.84   0
  -2   5   3   16.29   25.94   0
  -5  -2  -3   39.65   40.53   0
   2  -5  -3   31.04   41.78   0
   5   2   3  -25.13   39.18   0
  -2   5   3   43.33   63.07   0
  -5  -2  -3   32.14   69.41   0
  -2   5  -3   18.44   46.72   0
  -5  -2  -3    8.03   41.18   0
   2  -5  -3   -2.27   61.36   0
   5   2  -3  -23.12   33.83   0
  -2   5   3    8.46   59.65   0
   5   0  -3   10.34   49.13   0
   0   5  -3  -25.82   32.44   0
   0  -5   3    5.37   52.18   0
  -5   0   3    6.14   41.24   0
   0  -5  -3  -27.47   36.33   0
  -5   0   3  -16.85   48.77   0
   0  -5   3    5.53    9.37   0
   0  -5   3    8.42   53.36   0
   5   0  -3   -5.55   26.96   0
   5   0  -3  -13.05   40.55   0
   0  -5   3    0.44   34.82   0
   0   5  -3    4.71   34.95   0
   5   0  -3  -37.03   39.56   0
  -5   0   3   15.29   43.41   0
   5   0   3  -25.73   35.49   0
   2   5   3    4.89   38.19   0
  -2  -5  -3   49.32   42.11   0
  -2  -5  -3   19.24   52.39   0
  -5   2  -3   72.79   61.90   0
   5  -2   3   46.66   44.22   0
   5  -2   3   36.74   55.38   0
   2   5  -3   52.37   40.50   0
  -2  -5  -3   56.93   56.73   0
   2   5  -3   63.84   44.20   0
   2   5   3   20.58   45.60   0
   2   5   3   36.30   39.13   0
  -5   2   3   88.60   44.58   0
  -5   2  -3   40.93   58.14   0
   5  -2   3   44.75   40.91   0
  -2  -5   3   30.77   36.60   0
   2   5  -3   56.54   42.83   0
  -5   2   3   25.99   48.17   0
   5  -2   3   79.92   41.97   0
   5  -2  -3   25.26   41.99   0
  -4  -5  -3   32.13   49.98   0
   5  -4   3   18.20   33.78   0
   5  -4   3   -6.06   45.63   0
  -4  -5   3  -16.80   56.82   0
  -4  -5  -3   37.62   67.53   0
  -5   4   3    4.28   31.61   0
  -5   4   3   14.89   58.00   0
   4   5   3   11.51   50.89   0
  -4  -5   3  -16.80   58.89   0
  -5   4  -3  -10.17   37.99   0
  -5   4  -3   25.34   43.92   0
  -4  -5  -3    0.81   44.78   0
  -5   4   3    8.01   54.53   0
   5  -4  -3    7.75   62.23   0
  -4  -5  -3    5.05   61.19   0
  -4  -5   3   51.34   60.85   0
   4   5  -3  -11.39   36.11   0
  -4  -5   3  -18.15   39.43   0
  -5   6  -3    3.71   90.73   0
  -5   6   3   61.56   98.73   0
  -5   6  -3  -25.21   85.03   0
   5  -6   3   -8.34   53.09   0
   5  -6   3  -48.32   54.11   0
  -6  -5   3   15.92   88.25   0
   6   5   3   17.02   72.05   0
   5  -6  -3   19.23   88.27   0
  -5   6  -3  -11.92   86.75   0
  -5   6   3    3.13   92.95   0
  -3   6   3   32.99   81.24   0
   3  -6  -3   -5.00   70.45   0
  -3   6  -3  -42.28   50.73   0
  -3   6   3   15.69   54.88   0
   3  -6   3   62.93  112.42   0
  -6  -3  -3  -25.60   50.24   0
  -6  -3   3   16.33   59.13   0
   6   3   3   11.65   58.15   0
   3  -6   3   26.82   48.45   0
  -6  -3   3   21.13   64.12   0
   3  -6   3    8.75   31.64   0
  -1   6   3   32.63   67.30   0
  -6  -1   3   -9.15   49.48   0
  -1   6   3   34.85   41.79   0
   1  -6   3  -27.13   56.97   0
  -1   6  -3   10.25   55.81   0
   1  -6  -3   -9.10   63.48   0
   1  -6   3   47.51   58.27   0
   6   1   3   45.12   60.61   0
  -6  -1   3  -36.43  100.16   0
  -6  -1  -3  -46.37   71.21   0
   1  -6   3    0.65   63.03   0
   1  -6  -3   14.57   31.91   0
   1  -6   3   71.08   88.54   0
   6   1  -3   14.73   37.31   0
  -6  -1   3   58.55   51.59   0
   1  -6  -3  -32.73   46.66   0
  -1  -6   3   -0.12   54.14   0
   6  -1  -3    7.62   62.85   0
   6  -1   3   70.90   59.07   0
   1   6  -3   51.32   62.24   0
  -1  -6  -3   -6.22   36.73   0
  -6   1  -3    3.41   51.44   0
   6  -1   3   -0.13   45.62   0
  -1  -6   3   19.95   58.82   0
  -6   1   3   35.26   46.21   0
  -6   1  -3   38.09   45.29   0
  -1  -6  -3   -1.35   46.82   0
   1   6   3   33.64   72.12   0
  -6   1   3   24.58   53.56   0
   3   6  -3   -3.39   52.24   0
  -3  -6   3   -6.31   62.43   0
   6  -3   3   12.34   35.26   0
  -6   3  -3  -43.59   58.32   0
  -3  -6  -3   43.85   52.04   0
   3   6   3   -3.80   66.86   0
  -3  -6  -3  -28.50   45.92   0
   3   6   3  -20.58   70.33   0
   6  -3   3   11.67   65.23   0
   6  -3   3   43.86   56.92   0
  -3  -6   3  -26.43   54.65   0
  -3  -6  -3  -18.15   59.31   0
  -3  -6  -3   10.24   46.05   0
   3   6   3   -6.97   77.64   0
  -6   5   3   -2.28   95.46   0
  -5  -6  -3   36.65   77.77   0
  -5  -6  -3   58.30   77.41   0
   5   6   3   -9.27   86.84   0
  -5  -6   3   59.95   94.11   0
  -5  -6   3  -82.77   68.73   0
   5   6   3   36.76   82.49   0
  -5  -6  -3    1.36   59.78   0
   6  -5  -3   64.69   79.85   0
   6  -5   3  -60.33   80.25   0
  -5  -6   3  -49.03   65.73   0
  -6   5   3  -56.30  119.87   0
  -6   5   3  -12.60   98.37   0
  -6   5  -3  -56.78   92.07   0
  -6   5   3   12.21   98.98   0
   6  -7  -3  -52.63   96.59   0
  -7  -6  -3  -21.61  137.87   0
   7   6   3   39.25  114.34   0
  -4   7   3   50.96   73.79   0
   4  -7   3   12.56   63.01   0
  -7  -4  -3   46.34   82.96   0
  -4   7  -3  -46.78   83.79   0
   4  -7  -3   -8.27   86.79   0
   7   4   3   39.66  101.92   0
  -4   7   3  -54.02   95.83   0
   4  -7   3   77.94  100.37   0
  -4   7  -3   17.37   71.66   0
   7   2   3    8.06   72.74   0
  -7  -2  -3    0.38   54.96   0
   7   2   3   60.85   66.53   0
  -2   7  -3   23.24   57.00   0
  -7  -2   3   36.92   61.80   0
   2  -7  -3    7.88   59.27   0
   2  -7   3   21.87   69.85   0
  -2   7  -3   14.45   55.98   0
   2  -7  -3  -29.56   73.53   0
   7   2  -3   36.92   50.42   0
   7   0   3   22.95   66.22   0
   7   0  -3   13.22   60.36   0
   7   0  -3  -42.76   62.13   0
   0   7   3   53.33   80.55   0
   0  -7   3  -33.42   45.69   0
  -7   0   3    8.56  167.47   0
   0  -7   3   22.71   47.85   0
   7   0   3   -4.24   52.43   0
  -7   0  -3   -6.53   59.51   0
   0  -7  -3  -15.03   72.88   0
  -7   0  -3  -30.37   83.12   0
   0   7  -3   -7.13   61.89   0
   0  -7   3    6.79   61.29   0
   0  -7  -3   13.88   66.09   0
   7   0  -3   19.76   45.42   0
   7   0   3  -47.75   54.55   0
  -7   0   3   -9.68   75.95   0
  -2  -7  -3   -1.31   52.60   0
   7  -2   3   33.76   61.26   0
  -7   2  -3  -20.85   87.85   0
   7  -2   3   40.46   73.87   0
  -2  -7   3  -46.26   61.95   0
  -2  -7   3  -37.81   48.81   0
   2   7   3  -39.87   52.43   0
   2   7   3  -33.50   51.65   0
  -2  -7  -3   15.79   74.40   0
   7  -2  -3   12.76   52.59   0
   7  -2  -3   -9.72   75.38   0
  -2  -7   3  -24.41   45.97   0
  -7   2   3   42.43   65.06   0
  -4  -7   3   12.33   79.61   0
  -7   4   3  -70.35   71.73   0
  -4  -7  -3   17.02   80.52   0
  -7   4  -3   24.69   82.21   0
   4   7   3    0.97   89.26   0
  -7   4   3    7.99  131.92   0
  -4  -7   3  -44.34   70.22   0
  -4  -7  -3  -43.50   98.42   0
  -4  -7   3   34.18   79.44   0
  -4  -7  -3   39.42   87.97   0
   7  -4  -3   44.65   84.60   0
   7  -6  -3   10.72  102.42   0
  -7   6  -3  -56.16  112.96   0
   6   7   3  -21.87   87.25   0
  -6  -7  -3   -3.52  122.99   0
  -5   8  -3   -9.65  113.33   0
   8   5   3   38.47  114.20   0
   3  -8  -3   14.48   89.95   0
  -3   8  -3  -33.33   76.60   0
  -8  -3   3   68.90   99.72   0
  -8  -3  -3  -31.49   86.77   0
   3  -8   3  -40.12   82.11   0
  -3   8   3   15.96   81.08   0
   8   3   3   13.39  103.01   0
   3  -8  -3  -39.10   86.30   0
  -1   8   3   43.31   98.54   0
  -8  -1   3   48.60   92.64   0
   1  -8   3   14.15   60.32   0
   1  -8   3    9.49   58.89   0
  -8  -1   3   38.21   72.01   0
   1  -8  -3  -44.38   65.39   0
   1  -8   3  -11.03   75.00   0
  -8  -1   3  -15.70  171.11   0
   1  -8  -3   -2.00   66.07   0
   1  -8  -3   -1.55   88.31   0
   8   1   3   90.45   94.14   0
  -8  -1  -3    9.47   98.17   0
   8   1  -3   31.85   76.20   0
  -8   1  -3   -4.14   76.59   0
  -1  -8  -3  -34.93   64.13   0
   8  -1  -3  -18.77   72.01   0
   8  -1   3    4.37   80.26   0
   8  -1   3   34.06   83.62   0
  -1  -8   3   53.41   58.80   0
   3   8   3   22.53   98.38   0
  -8   3   3  -45.88  104.13   0
  -8   3  -3  -78.28  103.92   0
   8  -3   3  -44.08   75.84   0
  -3  -8  -3  -20.32   71.81   0
  -3  -8   3  -41.99   64.77   0
  -3  -8   3   52.59   88.17   0
   8  -3  -3  -11.25   88.57   0
   9   2   3  -35.46  114.30   0
  -2   9   3   66.09   87.73   0
   0  -9  -3   -5.67   93.04   0
   0   9   3  -44.47   82.45   0
  -9   0  -3  -25.42   84.54   0
   9   0   3   10.94   78.15   0
   9   0   3  -62.31   86.26   0
   9  -2   3   35.94   80.88   0
   0   0   4 6438.63   58.82   0
   0   0   4 6406.95   90.96   0
   0   0   4 6419.10   87.52   0
   0   0   4 6364.23   92.78   0
   0   0  -4 6377.92   93.08   0
  -1   1   4  721.54   39.24   0
  -1  -1   4  722.04   41.09   0
   1   1  -4  789.99   46.05   0
  -1  -1  -4  735.15   27.12   0
  -1   1  -4  770.78   23.94   0
  -1   1  -4  778.31   36.07   0
   1  -1   4  754.23   33.88   0
  -1   1   4  763.28   35.03   0
  -1   1   4  725.81   52.14   0
  -1  -1  -4  730.06   22.03   0
  -1  -1   4  765.41   27.19   0
  -1  -1   4  790.93   68.95   0
  -1   1   4  762.02   35.81   0
  -1   1   4  779.68   41.22   0
   1   1   4  743.20   34.23   0
  -1  -1  -4  750.57   28.82   0
   1   1   4  795.44   41.17   0
  -1   1  -4  730.24   22.33   0
   1  -1   4  731.51   28.64   0
  -1  -1   4  763.93   29.92   0
  -1   1  -4  741.55   22.81   0
  -1   1   4  716.92   34.77   0
  -2   0   4 9765.44  195.64   0
  -2   0   4 9903.63  177.52   0
   0  -2   4 9815.20  106.14   0
   2   0   4 9760.30  134.86   0
   0   2   4 9836.94  180.59   0
   2   0   4 9653.49  124.43   0
  -2   0  -4 9722.11  101.43   0
   2   0  -4 9816.64   99.52   0
  -2   0   4 9988.26  118.82   0
   0  -2   4 9786.66  108.77   0
   2   0   4 9824.19  139.19   0
   0  -2   4 9849.70  105.70   0
   2   0  -4 9790.44  130.04   0
   0  -2   4 9939.92  115.62   0
  -2   0   4 9986.38  113.64   0
   2   0  -4 9726.89   70.72   0
   0  -2  -4 9690.42  107.64   0
  -2   0  -4 9547.94  118.96   0
   0  -2  -4 9685.96  132.20   0
  -2   0   4 9999.99  121.24   0
   0   2  -4 9760.18  123.16   0
  -2  -2   4 6568.52  102.36   0
   2  -2  -4 6341.67  143.72   0
  -2  -2  -4 6589.93  110.20   0
  -2  -2   4 6390.13  102.81   0
   2   2  -4 6590.29  142.64   0
  -2   2   4 6373.97  166.31   0
  -2   2  -4 6371.18   98.95   0
   2   2   4 6513.50  120.72   0
   2  -2   4 6441.89  105.41   0
  -2   2   4 6467.51  124.76   0
   2  -2   4 6457.09  124.27   0
   2   2  -4 6478.16  104.49   0
  -2  -2  -4 6504.79   94.47   0
   2  -2  -4 6489.84   85.00   0
  -2   2  -4 6424.54  111.28   0
   1  -3   4   32.60   25.70   0
  -1   3  -4   13.97   31.44   0
  -1   3   4   43.41   51.15   0
   1  -3  -4   15.09   22.77   0
   3   1  -4   42.54   19.95   0
  -1   3  -4   30.39   24.83   0
   1  -3   4   39.23   17.78   0
  -3  -1   4   24.58   63.12   0
  -1   3   4   65.06   18.97   0
  -1   3  -4   57.35   24.67   0
   3   1   4   39.43   16.01   0
   3   1   4   32.86   39.94   0
   3  -1  -4   57.05   37.98   0
  -1  -3   4    5.94   30.11   0
  -1  -3  -4   31.69   23.57   0
   3  -1   4   35.16   35.34   0
  -1  -3   4   22.07   21.21   0
  -1  -3   4   59.77   32.81   0
   1   3   4   50.11   20.50   0
  -1  -3  -4   61.53   24.19   0
  -1  -3   4    8.11   22.90   0
  -3   1  -4   14.64   27.86   0
   1   3   4   41.35   28.19   0
   3  -1   4   65.50   23.42   0
   1   3  -4   38.29   26.92   0
  -3   1   4   38.94   35.68   0
   3  -1  -4   45.79   18.00   0
  -3   1   4   57.36   36.66   0
  -3   1  -4   33.40   33.14   0
   3  -1   4   19.09   37.92   0
   3  -1   4   32.38   30.49   0
  -3   3  -4  -12.80   37.54   0
  -3   3  -4    4.62   32.29   0
  -3  -3  -4  -38.07   45.28   0
   3   3   4  -28.26   47.82   0
  -3   3  -4    0.98   36.63   0
   3  -3  -4  -35.07   43.54   0
   3   3   4  -17.93   36.82   0
   3   3  -4  -46.25   40.54   0
   2  -4   4 4435.03   92.87   0
   2  -4  -4 4542.51  119.35   0
  -4  -2   4 4479.29  114.57   0
  -2   4   4 4524.79  147.27   0
   2  -4  -4 4545.03  107.85   0
   4   2  -4 4480.37  111.26   0
  -2   4  -4 4646.91  116.50   0
   4   2  -4 4633.30   98.49   0
   0  -4   4 5142.40  190.30   0
   4   0   4 5228.49  133.53   0
   0   4   4 5165.21  135.82   0
   4   0  -4 5260.25  101.92   0
   0   4   4 5156.95  137.49   0
   4   0  -4 5346.83   76.89   0
   0  -4  -4 5238.68  116.57   0
   0  -4  -4 5287.75  123.24   0
   0   4  -4 5291.85   91.72   0
   0  -4  -4 5313.92  126.78   0
   4   0  -4 5206.94  100.94   0
  -2  -4   4 4754.80  112.85   0
   4  -2   4 4701.00  101.13   0
   2   4  -4 4751.81   92.28   0
   4  -2  -4 4575.44  118.72   0
  -4   2  -4 4740.19  130.35   0
  -2  -4  -4 4792.22  125.09   0
   2   4  -4 4662.41   91.10   0
   2   4   4 4676.80  129.62   0
  -4   4   4 3742.47  146.89   0
  -4  -4   4 3686.37  116.08   0
  -4  -4  -4 3735.88  130.08   0
  -4   4  -4 3695.42  111.90   0
  -4  -4   4 3804.58  119.53   0
  -4  -4  -4 3611.56  125.36   0
   4   4  -4 3810.61  108.29   0
  -4   4   4 3694.37  139.54   0
   5   3  -4  -43.32   48.55   0
  -3   5   4  -16.50   69.65   0
   5   3   4   41.24   65.12   0
   3  -5   4   21.04   55.42   0
  -3   5   4  -18.28   71.72   0
  -5  -3  -4   30.46   63.31   0
  -3   5   4   -1.04   60.85   0
  -5  -3   4    6.39   48.22   0
   3  -5  -4    0.51   60.06   0
   3  -5   4    5.04   59.23   0
   3  -5   4  -10.86   29.12   0
   5   3   4   11.97   40.47   0
  -5  -3   4  -39.47   54.47   0
  -3   5  -4   51.85   59.00   0
   5   3  -4   -6.99   68.50   0
  -3   5   4   40.29   54.22   0
   5   3  -4   32.66   44.00   0
  -5  -1   4  -33.40   40.97   0
  -5  -1  -4  -26.80   53.58   0
  -1   5  -4   -3.87   33.20   0
  -1   5   4  -43.84   33.70   0
  -5  -1  -4   -5.51   50.07   0
   5   1   4   -6.40   37.79   0
   1  -5  -4  -23.83   37.65   0
  -5  -1   4  -17.16   41.12   0
  -5  -1  -4    9.45   31.08   0
   1  -5   4   14.51   37.13   0
  -1   5  -4   30.07   40.27   0
  -1   5   4  -42.82   59.44   0
   5   1  -4   24.06   40.46   0
   5   1   4   -4.45   45.32   0
   1   5  -4  -12.61   40.68   0
   1   5   4   17.49   67.64   0
  -1  -5   4  -18.12   49.35   0
  -1  -5   4   31.31   48.19   0
  -1  -5  -4   22.44   29.73   0
  -1  -5  -4   34.76   33.90   0
  -5   1   4  -10.64   63.82   0
  -1  -5   4   -0.85   46.74   0
   5  -1  -4   23.70   39.80   0
  -1  -5  -4   43.82   55.52   0
   5  -1  -4  -36.28   45.12   0
  -5   1   4   24.10   39.52   0
   5  -1  -4  -15.35   39.76   0
  -5   1  -4   -3.99   53.07   0
   5  -1   4   12.91   38.53   0
   5  -1   4   29.93   38.76   0
   5  -1   4   12.47   41.26   0
  -1  -5   4   15.42   86.54   0
  -3  -5  -4   51.49   43.56   0
  -3  -5   4   27.35   52.38   0
  -3  -5  -4   54.31   67.91   0
  -5   3   4    8.21   95.63   0
   3   5   4   45.67   36.64   0
  -5   3   4   44.93   75.31   0
  -3  -5  -4   34.36   46.49   0
   3   5   4   38.69   45.61   0
  -5   3  -4   64.35   42.27   0
   5  -3  -4   50.54   40.67   0
  -5   3  -4   66.82   64.38   0
   5  -3   4    9.69   58.02   0
   3   5  -4    9.35   41.26   0
  -3  -5   4   21.98   48.15   0
  -3  -5  -4   -6.43   48.26   0
   3   5   4   -6.28   60.86   0
   5  -5  -4   78.74   73.29   0
  -5  -5   4   30.26   63.70   0
   5   5   4  -39.76   74.16   0
  -5  -5  -4   19.85   55.15   0
  -5   5   4  -14.40   85.98   0
  -5   5   4   46.95   84.45   0
  -5   5  -4  -23.40   76.06   0
   5  -5   4   86.57   71.54   0
  -5  -5   4   14.43   91.24   0
  -5   5   4  -33.61   86.99   0
  -5  -5   4   38.35   41.64   0
  -5   5   4   43.43   62.69   0
  -4   6   4 1615.56  132.25   0
   4  -6  -4 1608.92  120.34   0
   4  -6   4 1541.06   99.18   0
  -6  -4   4 1623.22  109.12   0
  -6  -4  -4 1580.56  107.50   0
  -4   6   4 1712.47  133.57   0
   4  -6   4 1593.68   97.29   0
  -6  -4   4 1675.56  126.07   0
  -4   6   4 1601.54  125.86   0
  -2   6   4 2807.88  131.02   0
  -2   6  -4 2910.67  124.17   0
   6   2  -4 2783.66  104.73   0
   2  -6  -4 2787.90  130.50   0
  -6  -2   4 2746.28  135.85   0
  -6  -2  -4 2778.14  139.56   0
   2  -6   4 2815.19  185.14   0
   2  -6  -4 2843.62  122.81   0
   2  -6   4 2731.06  121.78   0
   0   6  -4 2836.87  107.12   0
   0  -6  -4 2805.55  121.13   0
   0   6   4 2819.14  126.96   0
   6   0   4 3077.60  125.78   0
   0  -6  -4 3049.44  131.80   0
  -6   0   4 2765.13  109.56   0
  -6   0   4 2966.76  136.21   0
   6   0  -4 2880.74  106.99   0
  -6   0  -4 2983.98  127.99   0
   6   0  -4 2773.17  106.61   0
   6   0   4 2925.20  128.36   0
   6  -2   4 2722.50   96.98   0
   6  -2   4 2786.89  123.46   0
   2   6  -4 2868.67  106.41   0
  -2  -6  -4 2796.81  119.41   0
   6  -2   4 2850.77  119.51   0
  -2  -6  -4 2860.60  102.15   0
  -6   2   4 2763.22  143.40   0
  -2  -6  -4 2846.09  123.74   0
  -2  -6   4 2751.90  114.94   0
  -2  -6   4 2836.24  122.20   0
   2   6   4 2679.57  126.68   0
  -4  -6   4 1777.36  102.87   0
  -4  -6  -4 1632.19  119.53   0
  -4  -6   4 1713.83   99.50   0
  -6   4   4 1701.53  196.28   0
  -6   4   4 1824.75  124.45   0
  -4  -6   4 1727.24   99.79   0
  -4  -6  -4 1792.40  105.82   0
  -6   4   4 1678.48  129.46   0
   6  -4  -4 1654.98  104.73   0
   6  -4   4 1774.38  120.12   0
  -4  -6   4 1650.29  119.28   0
  -4  -6  -4 1797.13  140.20   0
  -6   6   4 1422.01  148.46   0
  -6   6  -4 1494.02  138.91   0
   6   6   4 1616.36  131.99   0
  -6  -6  -4 1620.46  163.38   0
  -6  -6   4 1398.98  133.48   0
  -6   6  -4 1567.68  143.81   0
  -6   6  -4 1588.23  145.30   0
   5  -7  -4   38.03   74.64   0
   5  -7   4   13.70   65.43   0
   5  -7   4   55.13   63.74   0
   5  -7   4   -7.79  122.46   0
  -5   7   4  -15.05  103.46   0
  -7  -5  -4  -63.24  111.63   0
  -7  -5   4    9.09   79.11   0
   7   5   4   19.54   82.53   0
  -5   7  -4  -16.21  103.74   0
   7   3   4  -64.35   68.03   0
   3  -7   4   52.59  102.85   0
  -3   7  -4  -12.37   79.83   0
  -7  -3  -4  -15.84   67.71   0
   3  -7  -4  -34.72   78.16   0
  -3   7   4  -50.90   63.54   0
  -7  -3   4   -3.25   62.98   0
   7   3   4    2.29   79.21   0
  -7  -3  -4  -69.95   96.22   0
   3  -7   4   63.86   73.02   0
   3  -7  -4   -9.43   76.17   0
  -3   7  -4   33.92   77.83   0
   1  -7  -4  -56.40   71.70   0
  -7  -1  -4   37.15   63.35   0
   1  -7   4   19.75   62.77   0
  -1   7   4   -8.62   59.67   0
   7   1   4   16.01   71.05   0
  -7  -1   4   -9.07   55.50   0
  -7  -1   4   -1.63  162.26   0
   1  -7  -4  -59.34   76.53   0
   1  -7   4    4.64   63.60   0
   1  -7  -4   12.56   78.26   0
  -1   7  -4   34.42   64.32   0
   1  -7   4   37.29  139.85   0
   7   1   4  -65.55   77.34   0
  -7  -1   4   -7.24   81.01   0
   1  -7   4   -2.74   48.78   0
   7   1   4  -25.52   82.89   0
   1   7   4   17.33   66.38   0
  -7   1   4  -58.73   83.07   0
  -7   1  -4  -22.31   60.10   0
   1   7   4  -32.50   88.19   0
  -1  -7  -4   28.59   55.32   0
  -1  -7   4  -29.65   45.67   0
   1   7   4   38.71   69.22   0
   7  -1   4  -64.41   69.13   0
   7  -1  -4   25.12   46.24   0
   7  -1   4   13.74   55.70   0
  -3  -7  -4   32.58   61.27   0
   3   7   4  -39.85   81.76   0
  -7   3   4  -10.34   76.90   0
  -7   3  -4   31.54   90.62   0
  -3  -7  -4  -53.09   76.71   0
  -3  -7   4   12.62   73.87   0
   3   7   4   23.81   65.92   0
  -3  -7   4   43.88   55.62   0
   3   7   4    9.12   92.61   0
   7  -3   4  -39.03   78.12   0
   7  -3  -4  -12.42   75.29   0
   7  -3   4   90.87   85.35   0
  -3  -7   4  -33.44   94.85   0
  -7   5   4  -56.95   85.21   0
  -7   5  -4   -4.35  108.43   0
  -5  -7   4  -22.07  108.90   0
  -5  -7  -4   59.45   79.23   0
  -5  -7   4   13.95   82.19   0
   7  -5  -4   18.25   74.01   0
   7  -5   4   11.64   72.56   0
  -5  -7  -4   32.32  111.92   0
   4  -8  -4 1129.12  128.31   0
  -4   8   4 1121.65  126.21   0
  -8  -4   4 1210.20  120.69   0
   8   4   4 1166.95  145.49   0
   8   2   4 1422.42  118.96   0
  -8  -2   4 1458.85  131.06   0
  -8  -2   4 1354.90  113.77   0
   2  -8  -4 1257.29  126.66   0
   2  -8  -4 1322.32  121.24   0
   2  -8   4 1339.28  210.30   0
   2  -8   4 1232.43  113.47   0
   8   2   4 1435.98  139.85   0
  -8  -2  -4 1334.14  145.31   0
   8   0   4 1333.44  105.36   0
   0  -8   4 1287.45  106.37   0
  -8   0  -4 1376.34  126.14   0
  -8   0   4 1359.40  116.24   0
   0  -8   4 1261.69   95.22   0
  -8   0  -4 1441.30  123.29   0
   0  -8   4 1468.30  101.13   0
   0  -8   4 1409.58  228.84   0
  -8   2   4 1424.36  139.62   0
  -8   2  -4 1445.32  126.67   0
  -2  -8   4 1270.31  110.54   0
  -2  -8  -4 1277.68  104.90   0
   8  -2   4 1375.36  128.76   0
   8  -2   4 1415.12  108.94   0
   2   8   4 1477.09  130.47   0
  -4  -8   4 1162.79  119.69   0
  -4  -8  -4 1077.62  147.98   0
  -8   4  -4 1101.72  131.12   0
  -1   9   4   71.83  109.37   0
   9   1   4  -30.42   97.57   0
   9  -1   4   -8.40   94.98   0
   0  -1   5  130.10   11.11   0
   0   1   5  133.53   20.74   0
   0   1  -5  125.39   15.41   0
   1   0  -5  132.64   39.91   0
   0  -1   5  121.92   11.22   0
  -1   0   5  109.82   19.41   0
  -1   0   5  123.38   12.08   0
  -1   0   5  121.97   14.68   0
   0   1   5   97.84   18.78   0
   1   0  -5  133.27    9.49   0
   0  -1   5  117.96    8.07   0
  -1   0   5  125.56   44.26   0
   0   1  -5  121.61   17.59   0
   1   0   5  125.67   24.12   0
   0   1  -5  122.32   15.15   0
  -1   0   5  106.11   24.23   0
   1   0   5  132.94   20.55   0
   0  -1   5  117.23   18.06   0
   1   0   5  124.72   24.03   0
   1   0  -5  105.62   15.45   0
   0  -1   5  114.98    5.10   0
   0   1  -5  113.85   27.05   0
   0  -1  -5  116.35   13.74   0
   0   1   5  118.14   16.63   0
   0  -1   5  119.52   27.30   0
  -1   0  -5  120.33   27.59   0
   0  -1   5  123.17   13.87   0
  -1   0   5  132.98   24.56   0
   0  -1   5  109.72   12.03   0
   0  -1   5  130.52   23.28   0
   0  -1   5  119.59   32.21   0
   1   0   5  121.69   17.34   0
  -1   0  -5  111.00   12.78   0
   0  -1   5  117.52   33.98   0
   0   1  -5  106.68   33.11   0
  -1   2   5   27.58   27.09   0
   1  -2   5  -10.64   16.68   0
  -2  -1  -5   23.43   20.90   0
  -2  -1   5   24.47   15.97   0
  -1   2   5    1.18   24.01   0
  -2  -1  -5   28.64   22.85   0
  -1   2   5   -3.22   36.59   0
   1  -2   5    5.48   17.91   0
  -1   2   5   29.65   36.54   0
   1  -2  -5   -5.47   27.36   0
   1  -2  -5   -4.88   21.11   0
  -2  -1   5   15.53    5.18   0
  -2  -1   5   -3.31   16.50   0
  -1   2   5   -2.31   21.38   0
   1  -2   5   -0.85    6.63   0
   1  -2   5    8.66   15.71   0
   2   1   5   22.89   30.62   0
  -1   2  -5    8.37   13.36   0
  -2  -1   5   27.18   18.39   0
   1  -2  -5   12.10   21.46   0
  -1   2   5   20.60   23.14   0
  -2  -1   5   11.43   36.40   0
  -1  -2  -5   91.37   19.09   0
  -1  -2   5   84.93   19.81   0
   2  -1  -5  105.50   20.84   0
  -2   1   5  116.22   67.11   0
  -2   1   5  104.65   24.13   0
   2  -1  -5  104.93   24.99   0
  -1  -2  -5   96.61   18.75   0
  -1  -2   5   85.09   20.83   0
  -2   1  -5   82.26   27.05   0
  -2   1   5  110.85   31.45   0
  -2   1  -5  100.13   17.75   0
   2  -1  -5  108.04   28.72   0
  -1  -2  -5   97.92   21.97   0
   2  -1   5  102.36   21.22   0
   1   2  -5   92.58   25.95   0
   2  -1   5  105.81   35.23   0
  -1  -2   5   96.77   19.46   0
   2  -3  -5  186.97   52.61   0
   3   2  -5  154.26   38.87   0
  -3  -2   5  136.78   74.83   0
   2  -3  -5  166.04   29.68   0
  -2   3   5  130.00   69.45   0
  -3  -2  -5  157.85   35.82   0
  -2   3  -5  191.99   35.84   0
   3   2   5  128.81   46.00   0
  -3  -2  -5  160.54   31.25   0
   2  -3  -5  161.09   20.33   0
   3   2  -5  123.29   59.27   0
   3   2  -5  148.68   23.04   0
  -3   0  -5   74.42   28.23   0
   0  -3  -5   84.51   34.62   0
   0   3  -5   89.46   19.61   0
   0  -3  -5   72.46   31.51   0
   0   3   5  118.93   39.65   0
   0  -3   5   99.08   33.75   0
   0  -3   5   86.96   20.83   0
   0   3  -5  103.24   39.78   0
   3   0   5   75.74   38.71   0
   0  -3  -5  115.24   27.19   0
   0  -3   5  102.67   24.89   0
   0   3   5   97.54   37.75   0
  -3   0   5  121.47   34.48   0
   3   0   5   75.85   34.79   0
   3   0  -5  119.12   43.03   0
  -3   0   5   64.25   28.59   0
   3   0  -5   72.31   19.04   0
   3   0  -5  105.63   20.00   0
   2   3  -5   61.01   13.12   0
  -3   2  -5   62.22   28.34   0
  -3   2  -5   61.51   28.36   0
  -3   2  -5   54.96   30.26   0
   2   3  -5   61.93   17.62   0
   2   3   5   32.06   46.47   0
   3  -2  -5   55.44   33.59   0
   3  -2  -5   71.02   32.83   0
  -2  -3  -5   33.71   31.84   0
  -3   2  -5   53.00   33.37   0
   3  -2  -5   66.05   24.09   0
   2   3  -5   62.93   41.05   0
   4   3  -5   -2.56   30.19   0
  -3   4   5    8.07   44.68   0
  -4  -3  -5   34.32   56.48   0
  -3   4   5   47.82   47.78   0
  -3   4  -5  -24.32   33.00   0
  -3   4   5    8.17   44.31   0
  -3   4  -5  -16.32   34.03   0
   4   3   5   -9.85   38.02   0
   3  -4   5   25.51   23.96   0
   4   3  -5   17.01   48.09   0
   3  -4   5    5.63   49.07   0
   4   3  -5  -17.70   32.51   0
   4   3   5   -4.70   57.79   0
   1  -4  -5   19.33   43.08   0
  -1   4   5   -7.65   70.00   0
  -1   4   5   12.39   20.95   0
   4   1  -5   32.82   25.40   0
  -4  -1  -5   39.43   55.74   0
  -4  -1  -5    7.34   31.73   0
   1  -4   5   15.46   20.17   0
  -4  -1   5   47.07   48.87   0
  -4  -1  -5   20.83   35.74   0
  -1   4  -5    4.16   30.05   0
  -1  -4  -5   61.77   47.88   0
  -1  -4  -5   41.11   37.71   0
  -1  -4   5   45.69   25.98   0
   4  -1  -5   66.41   38.40   0
  -4   1   5   48.77   35.24   0
   4  -1  -5   41.55   31.32   0
   1   4   5   34.28   26.86   0
  -3  -4  -5   12.85   40.47   0
  -3  -4   5   41.97   44.00   0
  -3  -4   5   45.83   35.87   0
  -4   3   5   58.11   20.74   0
   3   4   5   10.42   57.28   0
  -4   3   5   65.23   47.79   0
  -4   3  -5   24.00   29.01   0
   3   4  -5   45.15   29.62   0
  -3  -4   5   22.71   32.42   0
  -4   3  -5   -5.23   32.41   0
   3   4   5   13.95   40.33   0
   4  -3  -5    6.61   49.23   0
  -4   3  -5   11.80   35.99   0
  -3  -4  -5   10.19   60.35   0
   4  -3   5   49.11   47.96   0
  -3  -4  -5   39.47   52.06   0
   4  -3  -5   46.46   41.09   0
  -4   3  -5   11.25   56.53   0
  -4   5  -5  -45.96   65.12   0
  -4   5   5   33.61   58.58   0
   4  -5  -5  -13.39   49.11   0
   4  -5   5   13.33   63.93   0
  -5  -4  -5  -46.97   48.69   0
  -4   5   5   48.43   59.03   0
  -4   5  -5  -19.84   48.27   0
  -5  -4   5  -11.10   71.48   0
  -4   5  -5  -27.42   65.64   0
   5   4   5   12.27   48.34   0
  -4   5   5  -36.14   74.32   0
   5   4   5  -16.00   53.71   0
  -5  -2  -5  -25.63   40.68   0
  -2   5   5   15.18   49.39   0
  -5  -2  -5   -6.47   35.30   0
   2  -5   5    6.61   38.59   0
   2  -5  -5    1.42   57.83   0
   2  -5  -5   23.69   59.03   0
   5   2   5   37.08   38.00   0
  -5  -2   5    9.42   96.01   0
   2  -5   5   -9.45   50.30   0
   2  -5   5   -2.62   29.99   0
  -5  -2   5  -23.17   43.26   0
  -5  -2  -5   24.07   71.36   0
   2  -5  -5   -0.39   47.28   0
   5   2  -5   -4.43   35.54   0
   0   5   5   12.64   62.42   0
   0   5  -5    0.61   35.23   0
   0  -5   5   15.47   47.16   0
   0   5  -5    5.76   38.40   0
   0   5   5    2.59   62.70   0
   5   0   5    4.78   38.19   0
   0  -5  -5   29.54   45.04   0
   0  -5   5  -10.54   34.22   0
   0  -5   5   26.17   35.41   0
  -5   0   5  -18.51   35.84   0
   5   0  -5   -0.18   36.39   0
   0  -5   5   53.29  105.50   0
   5   0   5    2.18   55.81   0
   0   5  -5   16.73   31.13   0
   5   0  -5    7.58   37.10   0
   5   0   5   15.41   45.91   0
   5  -2   5   11.75   41.34   0
   2   5   5    8.52   31.92   0
  -5   2  -5   14.05   63.19   0
  -2  -5  -5   -8.40   56.97   0
  -2  -5   5   47.10   66.63   0
  -5   2   5  -33.86   39.35   0
   5  -2   5   39.79   42.75   0
   5  -2   5   -8.58   26.96   0
   2   5   5   -8.14   61.84   0
  -2  -5   5   31.51   36.88   0
  -2  -5   5   38.90   45.40   0
   2   5   5   -5.02   55.53   0
   5  -2  -5   19.16   55.35   0
   5  -2  -5   -9.97   49.37   0
  -2  -5  -5    5.94   42.04   0
   2   5   5    0.69   51.49   0
   5  -2   5   -4.59   63.87   0
   2   5  -5   10.06   31.32   0
  -2  -5  -5    4.30   45.51   0
  -4  -5  -5   -5.87   61.85   0
  -4  -5   5   16.62   58.51   0
  -4  -5  -5   -1.15   70.44   0
  -5   4   5  -16.98  122.02   0
  -5   4   5   -8.20   78.51   0
  -5   4  -5  -48.62   73.78   0
  -4  -5  -5   57.65   73.50   0
  -4  -5   5   35.83   43.12   0
   4   5   5  -54.00   68.43   0
  -5   4  -5  -15.74   33.53   0
   5  -4  -5  -13.64   64.96   0
  -4  -5  -5   -2.41   76.94   0
   5  -4   5  -20.27   46.95   0
  -4  -5   5  -22.35   36.79   0
  -5   4   5   13.04   56.46   0
  -5   4   5   48.88   58.57   0
  -4  -5   5  -46.08   56.54   0
  -5   6  -5    8.60   90.17   0
  -5   6   5   13.01   76.19   0
   5  -6  -5  -42.34   65.10   0
   5  -6   5  -50.64   57.19   0
  -6  -5   5  -48.61   86.29   0
   5  -6   5  -19.65   59.49   0
  -5   6   5  -22.94   76.54   0
  -5   6  -5   32.65   61.71   0
  -5   6   5  -48.33   94.30   0
   3  -6  -5   55.09   70.52   0
  -6  -3   5   60.27   64.56   0
   3  -6   5   46.05   48.08   0
  -6  -3  -5   97.66   74.04   0
  -3   6   5   26.90   86.18   0
   3  -6   5   -2.69   44.67   0
  -6  -3  -5    9.83   63.40   0
   3  -6   5   22.75   90.17   0
  -6  -3   5   64.89   57.02   0
  -3   6  -5   34.76   50.26   0
   6   3   5   10.24   78.00   0
  -1   6  -5  -34.22   51.03   0
   1  -6   5    8.16   44.16   0
  -1   6  -5   26.32   64.35   0
  -1   6   5   53.16   74.20   0
  -6  -1   5   21.12  142.26   0
   6   1   5   -8.90   60.67   0
  -6  -1   5  -17.51   47.59   0
   1  -6  -5  -51.78   67.95   0
   1  -6   5    0.54   41.66   0
   1  -6  -5  -11.64   48.86   0
  -6  -1   5    3.32   60.98   0
  -6  -1  -5  -62.42   76.89   0
   1  -6  -5   46.56   68.76   0
  -6  -1   5   25.99   49.42   0
   1  -6   5  -17.50  117.42   0
  -1   6   5   14.77   39.31   0
   6   1   5   -4.76   49.25   0
   6   1   5  -25.60   70.32   0
  -1  -6   5   -7.30   54.68   0
   1   6   5   44.75   69.37   0
  -6   1   5    9.98   54.55   0
  -6   1  -5   19.29   55.40   0
  -1  -6  -5    5.49   49.13   0
  -1  -6  -5   47.39   70.60   0
  -1  -6   5  -14.13   54.12   0
   1   6   5   12.50   46.60   0
   1   6   5   -1.45   79.03   0
  -6   1  -5    7.56   48.09   0
   6  -1   5  -10.46   43.18   0
  -1  -6   5    3.20   99.36   0
   6  -1  -5  -20.24   55.41   0
   6  -1   5  -42.94   47.50   0
  -3  -6   5   49.09   45.85   0
  -3  -6  -5   20.28   65.44   0
  -3  -6   5   69.39   62.94   0
  -6   3   5   45.87  157.01   0
  -6   3   5  -16.58   86.19   0
   3   6   5    7.88   76.11   0
  -6   3  -5   27.07   60.64   0
  -3  -6   5   34.12   45.35   0
   3   6   5   71.37   58.50   0
   6  -3  -5   11.99   49.39   0
   6  -3   5  -21.30   66.95   0
   6  -3   5  -20.85   76.25   0
  -3  -6  -5  -29.78   84.83   0
   3   6   5  -22.72   60.28   0
   6  -3   5   19.18   44.97   0
   5   6   5  -39.34   95.50   0
  -6   5   5  -13.58   99.15   0
  -5  -6   5   17.81   62.38   0
   6  -5  -5   46.00   68.85   0
  -6   5   5   46.45  109.22   0
  -6   5   5   19.93   93.95   0
  -6   5   5   27.55   78.57   0
  -5  -6  -5  -54.29   59.93   0
  -5  -6   5   34.42   74.22   0
   6  -5   5   17.05   65.69   0
  -5  -6   5   39.54   77.72   0
  -5  -6  -5   38.83   99.12   0
   6  -7  -5   17.00  103.46   0
   6  -7   5   65.95  133.00   0
  -4   7   5  -17.02   77.58   0
   4  -7  -5   -1.87   70.79   0
  -7  -4   5  -57.61   90.94   0
  -7  -4  -5  -56.18  109.02   0
   7   4   5   42.85   99.78   0
   2  -7  -5   23.05   79.92   0
   2  -7   5   -2.37   66.68   0
   7   2   5   53.00   73.30   0
  -2   7   5    0.99   83.45   0
  -7  -2  -5   -5.01   61.02   0
  -7  -2   5   55.40  130.60   0
  -7  -2  -5  -65.45   71.36   0
   2  -7   5  -72.72  134.44   0
   2  -7  -5   -2.64   55.56   0
   7   2   5   22.42   88.41   0
  -7  -2   5  -12.46   56.94   0
   0  -7   5   -7.26   61.60   0
  -7   0  -5  -25.73   61.70   0
   7   0   5  -27.73   50.86   0
   7   0   5  -47.35   71.20   0
   0  -7  -5   36.05   76.13   0
   0  -7   5   53.33   62.12   0
   0   7   5   41.36   62.87   0
   7   0   5   -6.47   67.90   0
   0  -7   5   42.79  118.58   0
  -7   0   5   38.49   59.26   0
   0  -7   5  -34.20   44.04   0
   7  -2   5  -51.05   54.11   0
   2   7   5  -23.74   79.80   0
   2   7   5  -34.38   63.78   0
   7  -2   5   24.61   60.11   0
  -2  -7  -5    7.96   77.00   0
  -7   2   5  -65.64   85.46   0
  -7   2  -5   -7.48   64.94   0
  -2  -7  -5   43.24   81.62   0
  -2  -7   5  -22.72   48.61   0
  -2  -7   5   37.02   66.88   0
   2   7   5   39.58   79.20   0
  -2  -7   5   12.18   51.29   0
   7  -2   5  -24.11   68.37   0
  -4  -7   5  -19.29   52.76   0
  -4  -7  -5   64.47   67.24   0
  -4  -7  -5  -13.04  100.85   0
  -7   4   5 -104.03  141.77   0
  -7   4   5   -8.92  107.61   0
  -7   4   5  -63.63  101.22   0
  -7   4  -5  -35.43  103.10   0
  -4  -7  -5   40.73   95.81   0
  -4  -7   5   32.64   76.13   0
  -4  -7   5   61.19   79.78   0
   7  -4   5   40.90   88.02   0
   7  -6  -5  102.34  115.47   0
  -3   8   5   26.72  104.52   0
   3  -8  -5   29.49   94.78   0
   3  -8   5  -51.38  169.17   0
   8   3   5  -38.86  104.56   0
  -8  -3   5   -3.91   68.20   0
   3  -8  -5   37.48   77.85   0
   3  -8   5  -55.44   81.32   0
   3  -8  -5   70.34   74.67   0
  -8  -3  -5   96.70  118.30   0
  -8  -3   5  -20.01   73.26   0
   1  -8  -5   53.80   85.23   0
   1  -8   5   26.37   77.21   0
   1  -8   5   65.14   75.41   0
   1  -8   5  -16.80  186.55   0
  -8  -1   5   47.17   91.38   0
  -8  -1   5   82.06  163.93   0
  -8  -1  -5   16.41   80.49   0
   8   1   5  103.47   94.28   0
   8   1   5   24.57   79.54   0
  -8   1   5  -38.44   74.74   0
  -8   1  -5   12.92   98.77   0
   8  -1   5  -42.06   62.92   0
  -1  -8  -5   -0.86   70.63   0
  -1  -8   5  -26.12   54.58   0
   8  -1   5   40.17   89.59   0
  -1  -8   5    4.61   65.53   0
   8  -3   5   50.62  100.07   0
  -8   3   5  -63.80  104.12   0
  -8   3  -5   15.33  121.29   0
  -3  -8  -5   -7.90   75.94   0
  -3  -8   5    8.99   63.32   0
  -3  -8   5   43.14  106.95   0
   8  -3   5  -48.22   66.87   0
  -9   0   5  -56.99  227.79   0
   0   9   5  -28.80   82.78   0
  -1   1   6 7801.92  115.55   0
  -1  -1   6 8035.21   78.90   0
   1  -1   6 7803.10   93.22   0
   1  -1   6 7836.15  130.75   0
  -1  -1  -6 7871.92  111.51   0
  -1  -1   6 7852.84  156.74   0
   1  -1   6 7913.80   51.60   0
   1  -1   6 7805.44   99.80   0
   1   1  -6 7711.59   63.72   0
  -1  -1   6 8080.09   92.12   0
  -1  -1   6 7886.94   73.03   0
  -1   1  -6 7979.00  142.27   0
  -1  -1   6 7969.47   55.25   0
   1   1  -6 7888.16  128.66   0
   1   1  -6 7861.98  148.09   0
  -1   1   6 7924.58  103.01   0
  -1   1   6 7719.33  108.17   0
   1  -1   6 7892.93  103.13   0
   1   1   6 7928.29  115.06   0
   1  -1  -6 7806.94   62.50   0
   0   2   6  -21.31   35.32   0
  -2   0  -6   -6.20   15.15   0
   0   2  -6    2.91   34.07   0
  -2   0   6   13.91   23.06   0
   0  -2  -6    2.94   21.82   0
   2   0  -6   25.83   21.97   0
   0  -2   6   10.18    8.55   0
  -2   0   6  -12.25   21.32   0
  -2   0   6  -13.03   16.55   0
  -2   0  -6   -3.17   22.65   0
  -2   0   6  -18.50   30.32   0
   0   2   6    8.61   33.00   0
   0  -2  -6  -17.98   27.41   0
   2   0   6    6.37   33.99   0
  -2   0  -6    8.10   16.60   0
  -2  -2   6   -1.65   20.59   0
  -2   2   6   -3.00   30.86   0
   2  -2  -6  -35.12   24.46   0
   2   2  -6    3.29    7.01   0
  -2   2   6   -8.89   52.56   0
   2  -2   6   -3.07   32.15   0
  -2  -2   6    9.51   41.37   0
  -2   2   6   27.54   30.40   0
  -2   2  -6   -8.11   39.49   0
  -2   2  -6   -3.38   23.05   0
  -2  -2   6   -5.10   16.29   0
  -2  -2  -6  -13.39   23.51   0
  -2   2  -6   22.32   34.44   0
  -2  -2   6   -0.32   23.97   0
   2   2   6   11.05   29.92   0
   2   2  -6   29.24   56.26   0
  -2  -2   6   12.81   47.77   0
  -2  -2   6   -4.04   24.33   0
   2   2  -6   -2.06   32.78   0
   2  -2   6   22.96   32.42   0
  -2  -2  -6  -17.04   25.14   0
  -2  -2   6  -12.31   76.06   0
   2  -2   6   14.67   33.58   0
  -2  -2   6    7.57   27.92   0
  -1   3   6 4811.78  124.35   0
   1  -3  -6 4865.02  106.00   0
  -1   3   6 4895.17  166.11   0
  -3  -1   6 4885.58  212.39   0
  -1   3   6 4734.75  136.20   0
   3   1   6 4793.03   77.96   0
  -3  -1   6 4748.34  109.79   0
   1  -3   6 4837.61   60.03   0
   1  -3  -6 4779.17   98.85   0
  -3  -1  -6 4783.51  114.34   0
  -3   1   6 6983.83  135.34   0
  -1  -3   6 6870.59  112.45   0
  -1  -3   6 6927.59  108.34   0
   3  -1  -6 6943.85  135.61   0
  -1  -3   6 6978.33  124.78   0
  -1  -3  -6 7108.09  122.35   0
  -1  -3  -6 6972.03  126.04   0
   3  -1  -6 6908.37  138.56   0
  -3   1  -6 7062.92  107.88   0
  -3   1  -6 6857.37  122.78   0
   1   3   6 6893.03  108.24   0
  -1  -3   6 6874.84  113.14   0
   1   3  -6 7104.23   48.39   0
   3   3  -6 4412.71   73.87   0
   3  -3  -6 4527.32  114.22   0
  -3  -3   6 4480.73  109.45   0
  -3   3  -6 4573.67  110.89   0
  -3   3  -6 4500.74  102.56   0
   3   3  -6 4513.36   97.02   0
  -3  -3   6 4401.23  116.07   0
  -3   3   6 4447.04  133.49   0
   3   3  -6 4624.03  159.25   0
  -3   3   6 4475.84  138.40   0
   4   2   6  -37.83   31.67   0
   2  -4  -6   28.36   51.48   0
  -4  -2  -6   -0.17   32.13   0
  -4  -2  -6   23.77   35.57   0
  -2   4   6   36.95   81.47   0
  -2   4   6   -2.82   57.06   0
  -2   4  -6  -16.02   34.40   0
  -4  -2   6   11.46   93.36   0
   2  -4   6   -0.26   32.92   0
  -4  -2   6  -10.16   43.45   0
   2  -4   6    5.10   23.08   0
   4   2  -6    9.43   23.91   0
  -2   4  -6    2.23   37.66   0
   4   2   6    8.90   57.43   0
   0   4  -6   17.00   27.64   0
   0  -4   6   26.25   39.94   0
   0   4  -6   24.40   36.54   0
   0  -4  -6   -8.48   48.30   0
   0  -4  -6   48.97   47.59   0
   0  -4   6   25.13   29.46   0
   4   0  -6   18.11   22.91   0
  -4   0  -6   10.72   46.94   0
   4   0  -6  -16.39   24.03   0
   0   4  -6   38.22   54.34   0
   0   4  -6  -16.92   18.80   0
   4   0  -6  -16.89   34.43   0
  -4   2   6  -47.02   39.02   0
  -2  -4  -6   27.21   37.00   0
  -2  -4   6   -0.06   26.41   0
  -4   2   6  -42.14  109.62   0
  -2  -4  -6  -23.53   37.63   0
  -4   2   6   -1.71   42.41   0
  -4   2  -6  -41.18   46.92   0
  -2  -4   6   19.30   60.37   0
   4  -2   6   35.15   44.60   0
   2   4   6   20.95   52.87   0
   2   4  -6    3.64   22.91   0
   4  -2   6   -1.61   34.20   0
   4  -2  -6   -1.33   38.59   0
  -4   2  -6   -1.77   42.01   0
   2   4   6   -4.49   28.03   0
   2   4  -6  -26.26   35.67   0
  -2  -4  -6  -21.00   46.99   0
   4  -2  -6   33.75   51.89   0
   4  -2   6   15.26   28.49   0
   4   4   6    1.83   71.19   0
  -4  -4   6   35.47   45.53   0
   4  -4  -6   20.39   44.95   0
  -4  -4   6   47.16   50.10   0
  -4  -4  -6   -6.05   62.30   0
  -4   4   6  -20.74  104.19   0
  -4  -4   6   -6.46   50.58   0
  -4   4  -6  -21.31   53.60   0
   4   4   6   18.15   47.25   0
   4  -4   6    9.71   41.99   0
  -4  -4   6  -17.48   58.57   0
  -4   4   6  -29.64   50.37   0
   3  -5  -6 2539.05  121.27   0
  -5  -3   6 2562.19  103.72   0
   3  -5   6 2449.01  101.80   0
  -5  -3  -6 2577.93  114.39   0
   3  -5   6 2431.05  109.02   0
  -5  -3   6 2521.22  124.75   0
   5   1  -6 4253.75   98.76   0
   5   1   6 4594.89  149.16   0
  -1   5   6 4250.41  145.60   0
  -5  -1  -6 4344.39  115.00   0
  -1   5   6 4573.03  100.20   0
  -5  -1  -6 4423.41  135.29   0
   5   1   6 4356.46  101.11   0
  -1   5  -6 4338.70  149.83   0
   1  -5   6 4210.66  192.33   0
   1  -5  -6 4448.04  138.72   0
  -5  -1   6 4452.45  124.74   0
  -5  -1   6 4210.53  138.39   0
  -5  -1  -6 4384.11  108.97   0
   1  -5  -6 4580.54  139.12   0
   1   5   6 2526.95  129.57   0
   5  -1  -6 2551.32  118.03   0
  -5   1   6 2489.23  217.32   0
   1   5   6 2618.95  128.57   0
   5  -1   6 2605.40  103.72   0
   1   5  -6 2460.83  104.75   0
  -1  -5  -6 2533.01  112.56   0
   1   5   6 2579.16  111.17   0
  -5   1   6 2449.23  100.91   0
   5  -1   6 2656.43  110.08   0
  -1  -5   6 2669.62  195.35   0
  -1  -5   6 2538.61   98.74   0
  -5   1   6 2655.01  122.65   0
   5  -1   6 2557.14  106.96   0
  -5   3   6 3092.36  142.01   0
  -3  -5   6 3137.40  108.39   0
  -3  -5  -6 3103.62  118.85   0
   3   5   6 3170.13  137.06   0
  -3  -5   6 3253.63  116.72   0
   5  -3   6 3285.43  127.31   0
   5  -3   6 3090.29   88.60   0
  -5   3   6 3087.51  218.04   0
  -5   3   6 3092.40  143.07   0
  -3  -5  -6 3106.24  124.19   0
  -3  -5   6 3046.19  112.91   0
   3   5   6 3223.20  134.15   0
   5  -3   6 3276.45  128.71   0
   3   5   6 3187.16  103.71   0
   3   5  -6 3266.53  128.61   0
  -3  -5   6 3120.43  144.86   0
   5  -3   6 3103.67  127.00   0
   5  -5  -6 1907.11  120.68   0
  -5   5   6 1810.69  122.61   0
  -5  -5   6 1809.07  118.65   0
  -5   5  -6 1952.28  123.15   0
   5   5   6 1886.52  123.63   0
   5  -5   6 1842.16  106.34   0
  -5  -5   6 1928.38  129.31   0
  -5   5   6 1912.00  134.67   0
  -4   6   6   51.15   93.64   0
   4  -6  -6  -12.96   76.25   0
  -6  -4   6   60.13   68.65   0
   4  -6   6   -7.30   68.42   0
  -6  -4  -6   23.05   80.43   0
   4  -6   6   47.51   66.74   0
  -6  -4   6   32.91   60.83   0
  -4   6   6  -30.04   65.26   0
   6   4   6   41.29   84.86   0
  -4   6  -6    8.38   62.61   0
  -2   6   6   42.97   78.75   0
   2  -6  -6  -19.31   53.31   0
   2  -6  -6   11.62   67.45   0
   2  -6   6   36.02   59.82   0
  -6  -2  -6  -46.01   71.27   0
   6   2   6   27.39   49.67   0
  -6  -2   6   30.75   71.91   0
  -6  -2   6   36.71  144.26   0
  -6  -2   6   23.11   55.51   0
  -6  -2  -6  -13.87   86.80   0
   6   2   6    0.53   31.66   0
   2  -6  -6  -28.80   67.54   0
   6   2   6   88.44   83.75   0
   0   6   6  -47.94   73.97   0
   0   6   6    8.52   63.17   0
   0  -6   6   48.15   41.51   0
   6   0   6   38.49   63.25   0
  -6   0   6    7.50   67.78   0
   0  -6  -6   16.38   70.05   0
   0  -6   6   20.68   40.19   0
   0  -6   6  -25.17  129.32   0
   0  -6   6   38.60   41.61   0
   6   0   6  -21.30   47.93   0
  -2  -6  -6  -17.18   50.28   0
   2   6   6   17.71   79.51   0
   6  -2   6   19.48   64.38   0
  -2  -6  -6   -6.98   40.87   0
  -2  -6   6    1.47   41.35   0
  -6   2   6   40.39   78.89   0
  -2  -6   6  -42.57   77.08   0
  -2  -6   6   47.24   61.27   0
  -6   2  -6    8.18   48.62   0
   6  -2   6    0.15   51.41   0
   2   6   6   19.70   53.29   0
   6  -2   6    2.29   47.55   0
  -4  -6   6  -19.29   82.47   0
  -4  -6   6   85.57   61.59   0
  -4  -6   6   23.24   51.25   0
  -6   4   6   32.20   88.30   0
  -6   4  -6   77.37   92.93   0
  -4  -6  -6   49.57   81.92   0
  -4  -6   6  -16.90   66.08   0
  -4  -6  -6   63.45   87.58   0
   4   6   6   15.81   66.62   0
   6  -4   6   24.97   76.81   0
  -6   4   6  -30.84   70.65   0
  -6   6   6  -51.02  115.77   0
   6  -6  -6   35.13  101.18   0
   6  -6   6   36.93   65.12   0
  -6  -6   6   39.89   84.67   0
   6   6   6   -1.01  103.40   0
  -6  -6   6   13.63   72.71   0
  -5   7   6 1216.52  144.75   0
  -7  -5   6 1192.83  113.59   0
   7   5   6 1183.92  125.23   0
  -3   7   6 1568.15  138.25   0
   3  -7  -6 1676.48  131.71   0
  -7  -3   6 1577.22  118.37   0
  -7  -3   6 1675.69  128.91   0
  -7  -3  -6 1629.92  139.59   0
   3  -7   6 1659.62  197.54   0
   7   3   6 1716.29  146.46   0
  -1   7   6 1496.56  125.44   0
   7   1   6 1538.84  106.56   0
   1  -7  -6 1547.50  104.24   0
   1  -7   6 1373.21  170.05   0
  -7  -1   6 1425.46  118.65   0
  -7  -1   6 1483.65  195.24   0
   1  -7  -6 1460.09  105.06   0
   1  -7   6 1360.92   98.58   0
  -7  -1   6 1390.49  116.02   0
  -7  -1  -6 1399.28  113.82   0
   1  -7   6 1479.97  101.64   0
   1   7   6 2196.90  133.45   0
  -1  -7   6 2218.67  110.00   0
   7  -1   6 2148.34  128.65   0
  -7   1   6 2118.23  125.62   0
   7  -1   6 2194.20  123.92   0
  -7   1  -6 2320.71  143.22   0
  -1  -7  -6 2324.19  136.67   0
   1   7   6 2255.88  145.01   0
   7  -3   6 1312.88  123.56   0
  -3  -7  -6 1369.55  117.07   0
   3   7   6 1406.82  118.21   0
  -3  -7   6 1455.96  137.21   0
  -7   3  -6 1452.83  120.48   0
  -3  -7   6 1383.08  100.18   0
  -3  -7  -6 1400.65  114.03   0
  -3  -7   6 1528.20  110.19   0
   3   7   6 1540.09  122.48   0
   7  -3   6 1362.09  115.83   0
   5   7   6 1046.74  148.50   0
  -7   5   6  978.09  213.96   0
  -5  -7   6  949.82   93.01   0
   7  -5   6  980.00  121.65   0
   4  -8  -6   89.67   83.04   0
   4  -8   6   59.20  180.92   0
  -2   8   6  -76.31  101.31   0
   2  -8  -6   57.23   91.85   0
   2  -8   6  -77.04   75.10   0
   2  -8   6   15.66  177.97   0
  -8  -2   6   10.49   69.23   0
  -8  -2   6    5.16   73.99   0
   2  -8  -6   35.67   92.77   0
   2  -8   6    6.14   75.50   0
   2  -8  -6   86.08   94.87   0
   8   2   6   16.73  100.50   0
   0   8   6    9.77   78.57   0
   0  -8   6   69.67  149.75   0
   0  -8   6   22.37   70.24   0
   0  -8   6   -4.82   71.77   0
  -8   0   6  -42.96   85.97   0
  -8   0  -6   28.24   81.43   0
   0  -8  -6   26.88   71.10   0
   0  -8   6   -1.74   69.59   0
  -8   0  -6   25.92  100.94   0
   8   0   6  -50.07   88.48   0
  -8   2   6  -12.79  230.20   0
  -8   2   6   30.02  105.02   0
  -8   2  -6   49.60   83.81   0
  -2  -8  -6   31.23   92.60   0
   8  -2   6  -11.13   92.19   0
  -8   4   6   95.66  217.96   0
  -8   4  -6  -45.73   90.78   0
   1  -9   6  834.98  239.74   0
  -9  -1   6  881.08  240.58   0
  -9   1   6  860.29  263.34   0
   0   1   7   83.99   28.88   0
   0  -1   7   85.97   18.50   0
   1   0  -7   85.20   54.14   0
   0   1  -7   62.67   20.02   0
   0  -1   7   81.25    8.40   0
  -1   0   7   75.93   16.80   0
  -1   0  -7   80.51   23.39   0
   1   0   7   63.31    8.26   0
   0   1   7   53.95   18.73   0
   0  -1   7   72.03   17.41   0
  -1   0  -7   79.26   10.99   0
   1   0  -7   58.65   17.26   0
   0  -1   7   93.45   45.28   0
  -1   0   7   93.49   45.26   0
   1   0   7   94.29   31.39   0
   0  -1   7   54.48   16.60   0
   0  -1   7   59.41   15.87   0
  -1   0   7   73.90   19.93   0
   1   0   7   94.96   19.10   0
   0   1  -7   95.52   18.67   0
  -1   0   7   67.15    9.89   0
   1   0   7   73.29   24.36   0
   1   0  -7   71.11   28.53   0
   0  -1  -7   81.27   12.09   0
   0  -1   7   74.87   47.68   0
  -1   0   7   63.62   15.07   0
   0   1   7   88.82   19.01   0
   0  -1   7   58.16   11.62   0
  -1   0   7   72.92   15.61   0
  -1   0   7   75.59   22.80   0
   0   1  -7   91.60   43.64   0
  -1   0   7   87.58   38.02   0
   1   0  -7   97.55   21.60   0
   0  -1   7   71.73   12.66   0
  -1   0  -7   90.82   41.60   0
   0  -1  -7   57.34   32.30   0
   0  -1   7   69.35   12.04   0
   0  -1   7   62.16   46.43   0
  -1   0   7   75.01   13.84   0
  -1   0   7   68.20    7.36   0
   1   0   7   74.18   20.62   0
  -1   2   7  -19.70   33.52   0
  -2  -1   7    3.75   14.99   0
   1  -2  -7    6.09   19.27   0
  -1   2   7   -7.82   14.63   0
  -2  -1  -7   11.48   25.27   0
  -2  -1   7    9.94   63.76   0
  -1   2  -7    7.21   39.94   0
  -2  -1   7  -23.42   22.61   0
  -1   2  -7  -14.35   38.54   0
   2   1   7    6.15   34.19   0
   1  -2   7   20.47   18.98   0
  -2  -1   7  -13.98   20.08   0
   1  -2   7  -18.94   21.86   0
   1  -2  -7    6.95   19.91   0
   1  -2   7   15.73   28.44   0
  -2  -1   7   15.91   13.96   0
   2   1  -7   -1.56   24.54   0
  -2  -1   7   14.37   17.21   0
  -1  -2   7   32.54   31.34   0
  -1  -2   7   18.71   18.12   0
  -1  -2  -7   32.50   19.45   0
   2  -1  -7   11.41   60.06   0
  -2   1   7   19.85   31.26   0
   1   2  -7   27.31   20.65   0
  -1  -2  -7   40.22   24.16   0
  -1  -2   7   34.33   16.07   0
  -1  -2   7   38.64   41.71   0
  -1  -2   7   42.74   57.87   0
  -2   1   7   25.94   56.96   0
  -2   1   7   16.71    5.35   0
  -2   1   7   44.63   26.63   0
  -1  -2  -7   30.55   18.33   0
  -1  -2   7   41.45   11.44   0
  -2   1   7    7.94   22.71   0
   1   2   7   14.21   16.53   0
  -1  -2   7   12.96   19.15   0
  -1  -2   7   12.06   20.64   0
  -1  -2   7   19.59   17.46   0
  -2   1  -7    9.40   17.27   0
   2  -1  -7   23.19   27.82   0
  -1  -2   7   17.99   10.76   0
  -1  -2   7   27.50   11.25   0
   2  -1   7   15.86   21.24   0
  -1  -2   7   10.58   19.53   0
  -1  -2  -7   22.27   11.88   0
  -2   1   7   44.62   34.28   0
  -2   1   7   27.74   31.32   0
  -2   1   7   -2.23   25.56   0
  -1  -2   7   47.78   21.56   0
   3   2  -7  128.96   33.27   0
   2  -3  -7  150.61   50.92   0
   2  -3  -7  115.99   41.17   0
  -3  -2  -7   98.09   32.64   0
  -3  -2  -7  111.06   42.88   0
  -2   3  -7   86.91   37.26   0
  -2   3  -7   94.24   28.29   0
   3   2  -7  115.09   52.54   0
  -2   3   7  143.29   56.85   0
  -3   0   7   63.46   24.20   0
   0   3  -7   36.72   14.54   0
   0   3  -7   60.77   45.46   0
   0  -3   7   49.31   33.51   0
   0  -3  -7   35.79   49.13   0
   0  -3  -7   29.94   39.84   0
   0   3  -7   31.55   14.15   0
   0  -3  -7   43.56   27.77   0
   0  -3   7   54.45   29.21   0
   3   0  -7   40.47   10.92   0
  -3   0  -7   47.97   46.79   0
   0  -3   7   42.83    8.50   0
  -3   0  -7   48.88   29.80   0
   0  -3   7   41.40    8.12   0
   3   0  -7   28.73   42.90   0
   3  -2   7   68.42   21.27   0
  -3   2  -7   41.98   36.45   0
  -2  -3  -7   33.81   40.92   0
  -3   2  -7   54.28   38.29   0
  -3   2  -7   83.08   33.64   0
  -3   2  -7   71.83   35.47   0
   3  -2  -7   66.23   19.84   0
   3  -2  -7   38.92   36.43   0
  -3   2   7   65.22   53.69   0
   2   3  -7   63.02   41.99   0
  -3   2   7   93.06   52.36   0
  -3   4   7  -30.53   49.52   0
  -4  -3   7   -3.87   48.63   0
  -4  -3  -7   15.30   59.16   0
  -3   4  -7   30.47   42.66   0
  -3   4  -7   15.23   42.63   0
  -3   4   7   40.44   50.24   0
   3  -4   7  -20.38   51.18   0
  -3   4   7  -23.91   63.95   0
   4   3   7   -9.70   46.11   0
  -1   4   7   17.59   55.30   0
  -4  -1  -7   30.57   35.61   0
   1  -4  -7    6.47   44.50   0
  -1   4   7   15.06   19.09   0
  -4  -1  -7   44.09   44.85   0
  -4  -1   7   15.66   85.90   0
  -1   4  -7   10.87   28.67   0
  -4  -1   7   16.30   48.31   0
   4   1   7   -0.33   32.93   0
   4   1  -7   36.07   33.53   0
  -1   4  -7   -0.99   43.99   0
   1  -4  -7  -15.88   36.96   0
  -4  -1   7    0.43   41.45   0
   1  -4   7    9.27   16.06   0
  -4  -1  -7   21.44   36.02   0
  -1   4   7   43.42   65.14   0
  -4  -1  -7    8.25   56.16   0
   4   1  -7   33.40   21.55   0
   4   1   7   -9.32   25.24   0
  -4   1   7    4.58   39.55   0
   4  -1   7   27.72   35.29   0
  -1  -4   7   24.19   29.98   0
   4  -1   7   10.14   34.29   0
  -1  -4  -7   28.74   49.66   0
  -1  -4   7   58.03   31.07   0
  -4   1  -7   56.25   37.01   0
  -4   1   7   23.63   33.68   0
   4  -1  -7   30.67   30.90   0
  -1  -4  -7   17.61   50.93   0
  -1  -4   7   42.12   31.85   0
  -4   1  -7   -9.26   49.47   0
   4  -1   7   52.64   39.39   0
   1   4   7   53.21   67.61   0
  -3  -4  -7    2.88   53.24   0
  -3  -4   7    6.07   45.93   0
  -4   3   7    8.65  116.69   0
   4  -3   7   24.86   41.51   0
  -4   3   7   18.71   48.85   0
  -4   3  -7   12.93   53.61   0
   3   4   7    1.37   56.88   0
  -3  -4  -7   55.95   45.44   0
  -3  -4   7   21.68   43.18   0
   3   4   7   -3.48   57.46   0
  -4   3  -7    7.79   51.44   0
  -3  -4   7   34.54   40.34   0
  -4   3  -7   30.03   44.67   0
   4  -3   7   11.42   38.39   0
   4  -3  -7   21.44   43.55   0
  -3  -4  -7   10.91   55.53   0
  -3  -4   7   51.52   48.70   0
   3   4  -7   25.48   53.97   0
  -4   3   7   55.52   65.72   0
   4  -3   7   31.40   43.83   0
  -4   3   7   28.76   47.41   0
   4  -3   7    0.19   26.73   0
  -4   5   7  -13.79   59.95   0
   4  -5  -7   49.97   67.81   0
  -5  -4   7   23.02   56.32   0
  -5  -4   7   52.48   68.92   0
  -5  -4  -7   22.98   70.99   0
  -4   5   7   83.55   91.46   0
   4  -5   7    5.04   60.83   0
   5   4   7   38.26   48.28   0
   4  -5   7  -38.29   45.06   0
  -4   5   7   -4.49   80.14   0
  -4   5   7   39.77   59.17   0
   5   4   7   11.14   80.88   0
   5   2   7   -1.17   37.19   0
   2  -5  -7   41.93   59.65   0
   2  -5   7  -33.75   35.61   0
  -5  -2   7   -3.74   55.56   0
  -5  -2   7  -56.85  155.76   0
   5   2  -7    0.31   39.91   0
  -5  -2  -7   23.50   60.02   0
   2  -5   7   -5.66   35.83   0
  -5  -2   7   -4.73   38.35   0
  -2   5   7    7.24   53.88   0
  -5  -2   7   15.43   45.54   0
  -5  -2  -7  -48.96   50.11   0
  -5  -2  -7  -12.23   70.45   0
   2  -5   7  -26.99   75.19   0
   2  -5  -7   30.87   62.97   0
  -2   5  -7   -9.44   45.15   0
   5   2   7   14.09   51.17   0
   5   0  -7    5.21   42.50   0
   0   5   7   22.01   51.29   0
   0  -5   7   -0.21   36.54   0
   0   5  -7  -24.29   40.05   0
   0   5   7  -35.80   66.09   0
   5   0   7  -13.48   38.93   0
  -5   0   7   -1.20   58.08   0
   0  -5  -7    1.81   40.09   0
   0  -5   7    6.49   35.45   0
   0   5   7    5.46   42.63   0
  -5   0   7   35.62   40.72   0
   0  -5   7  -16.62   83.25   0
   0  -5   7  -18.46   33.62   0
   0   5  -7   45.84   75.29   0
   5   0   7  -46.91   63.11   0
  -5   2   7  -18.30   48.15   0
  -2  -5   7   13.54   34.00   0
  -2  -5  -7  -32.61   55.76   0
   5  -2   7   32.83   47.77   0
  -2  -5   7    8.58   49.56   0
  -5   2   7    6.60  150.18   0
   5  -2   7  -40.82   55.59   0
  -5   2   7  -25.20   65.88   0
  -2  -5  -7   -9.27   59.72   0
  -2  -5  -7   -4.01   45.41   0
  -2  -5   7  -12.62   49.99   0
   2   5   7  -45.17   42.13   0
   2   5   7  -13.11   55.45   0
   5  -2  -7   -8.48   39.61   0
  -5   2  -7  -29.36   53.43   0
   5  -2   7   15.50   42.18   0
  -2  -5   7   39.18  134.51   0
   2   5   7    9.33   32.45   0
   2   5   7   19.08   68.75   0
  -4  -5   7  -30.18   37.31   0
  -4  -5  -7  -28.57   49.41   0
   5  -4  -7   12.21   70.63   0
  -4  -5   7   20.63   59.38   0
  -5   4   7   27.71  145.70   0
  -4  -5  -7  -28.79   73.55   0
  -5   4   7   24.19   60.44   0
  -5   4  -7   -1.03   66.30   0
  -4  -5  -7    9.23   72.79   0
  -4  -5   7    1.59   54.97   0
   4   5   7   40.59   73.26   0
  -5   4  -7  -58.23   41.05   0
   5  -4   7  -44.87   47.39   0
  -5   4   7   32.68   79.72   0
  -4  -5  -7   66.89   74.82   0
  -4  -5   7  -17.20   80.80   0
  -4  -5   7   43.95   47.09   0
  -5   4   7   43.50   84.10   0
  -5   6   7  -40.31   99.09   0
   5  -6  -7   10.74   83.20   0
   5  -6   7   59.01   59.86   0
   5  -6   7   36.32   61.82   0
  -6  -5   7   28.78  103.28   0
  -6  -5   7   -2.63   89.06   0
   6   5   7    7.74   79.48   0
  -3   6   7  -29.53   82.41   0
   3  -6  -7   57.78   81.42   0
  -6  -3   7   45.44   46.34   0
   3  -6   7    8.64   45.63   0
  -6  -3  -7  -17.49   54.80   0
  -3   6   7   23.45  109.57   0
   3  -6   7   51.68   46.63   0
  -6  -3   7  -14.09   54.57   0
  -6  -3  -7  -21.04   67.48   0
   3  -6  -7  -18.22   71.24   0
   6   3   7    2.27   80.25   0
  -1   6   7  -40.91   56.86   0
   1  -6  -7   28.85   71.07   0
   1  -6   7  -23.83   40.39   0
  -1   6   7   20.41   37.11   0
   6   1   7    0.46   48.17   0
  -6  -1   7    6.35   67.69   0
   1  -6  -7   11.46   53.15   0
   1  -6   7    2.30   54.59   0
  -6  -1   7  -25.13   53.06   0
  -6  -1  -7   50.57   62.19   0
   6   1   7  -37.80   80.67   0
   1  -6   7  -43.40  124.75   0
   6   1   7   -6.66   37.03   0
   1   6   7  -28.13   79.44   0
  -1  -6   7   39.59   42.04   0
  -1  -6   7    6.44   40.48   0
  -1  -6   7   -4.67  106.09   0
  -6   1   7   21.59  133.24   0
   6  -1   7  -12.90   59.56   0
  -6   1   7  -11.67   72.65   0
  -6   1  -7   52.29   58.00   0
  -1  -6  -7   38.71   53.73   0
  -1  -6   7  -10.31   41.63   0
   1   6   7   39.30   65.32   0
  -6   1  -7  -21.47   50.87   0
   1   6   7   42.29   81.30   0
   6  -1   7  -20.92   63.89   0
  -6   3   7  -15.31   81.79   0
  -3  -6   7  -11.20   53.17   0
  -3  -6  -7   60.55   78.68   0
  -3  -6   7   19.83   59.88   0
  -3  -6   7   76.37   64.96   0
   6  -3   7   89.89   78.02   0
  -6   3   7   18.96  165.62   0
  -6   3   7  -42.98   81.77   0
  -6   3  -7  -58.65   77.32   0
  -3  -6  -7   53.06   81.05   0
  -3  -6   7  -13.76   44.30   0
   3   6   7   19.10   63.26   0
  -6   3  -7   55.36   60.97   0
   6  -3   7   81.41   53.75   0
   3   6   7   -7.26   89.51   0
   6  -3   7  -34.17   77.05   0
   5   6   7  -40.37   76.36   0
  -5  -6  -7  -29.53   60.23   0
   6  -5  -7  -36.73   86.07   0
  -6   5   7   29.56  161.26   0
   6  -5   7  -68.99   61.90   0
  -5  -6   7  -50.42   82.33   0
  -5  -6   7  -28.05   74.33   0
  -4   7   7    5.01  101.72   0
   4  -7  -7   34.15   94.91   0
   4  -7   7  -79.01  146.73   0
  -7  -4   7  -19.84   67.12   0
  -7  -4  -7  -34.98  113.34   0
   4  -7  -7   24.96   69.93   0
   7   4   7  -46.67  101.55   0
  -2   7   7   26.42   87.44   0
   2  -7   7   68.00   50.72   0
  -7  -2   7   45.07   60.13   0
   2  -7   7  -80.48  112.44   0
   2  -7  -7  -24.47   80.96   0
   2  -7   7  -54.80   66.38   0
  -7  -2   7   55.19  122.31   0
  -7  -2   7  -51.44   80.38   0
  -7  -2  -7   -0.03   74.74   0
   7   2   7  -32.99   92.74   0
   0   7   7   33.01   66.70   0
   0  -7   7  -10.92   45.58   0
   0  -7   7    0.25   46.80   0
   7   0   7   34.29   80.02   0
   0  -7  -7  -17.36   77.38   0
   0  -7   7    3.28   59.38   0
  -7   0  -7  -18.04   84.67   0
   7   0   7   45.54   53.97   0
   0  -7   7   79.05  164.20   0
   7   0   7   33.24   58.14   0
  -2  -7   7   63.16   59.63   0
  -2  -7  -7  -19.99   79.31   0
  -7   2   7   25.95  198.34   0
  -7   2   7    1.95   67.90   0
  -7   2  -7   11.04   92.72   0
  -2  -7  -7  -14.00   89.71   0
  -2  -7   7  -11.09   49.29   0
   7  -2   7   16.17   74.23   0
   2   7   7    4.74   99.38   0
   2   7   7  -66.75   86.02   0
   4   7   7  -53.88  113.41   0
  -4  -7   7  -22.64   66.31   0
  -4  -7  -7    4.34   69.06   0
  -4  -7   7   26.31   77.16   0
  -7   4   7  -22.74  194.31   0
  -7   4   7  -16.43   82.48   0
  -4  -7   7  -28.77   70.51   0
   7  -4   7  -29.99   66.49   0
   3  -8   7  -13.63   64.28   0
   3  -8  -7  -27.25   77.15   0
  -8  -3  -7   45.89  131.87   0
   8   3   7   25.71  122.55   0
  -8  -3   7  -23.42   86.69   0
   3  -8  -7   44.80  113.12   0
   3  -8   7    0.80   75.81   0
  -8  -3   7   32.78   70.15   0
   3  -8  -7   77.15   82.71   0
  -1   8   7   60.18  102.59   0
   1  -8   7   31.40   58.49   0
  -8  -1   7  -45.37   87.97   0
  -8  -1   7   35.04  172.62   0
   1  -8  -7   96.97   94.35   0
   1  -8   7  -10.68   77.64   0
  -8  -1  -7   67.32  106.29   0
   1  -8   7  -28.04  185.88   0
   8   1   7  107.85   85.71   0
  -1  -8   7   45.59   64.61   0
  -1  -8  -7   10.88   86.90   0
   8  -1   7  -27.82   88.64   0
  -8   1   7   -2.90  185.13   0
  -8   1   7   50.50  100.56   0
  -8   1  -7  -17.12   80.40   0
  -1  -8  -7   48.25   72.77   0
  -1  -8   7    0.01   68.72   0
   8  -1   7    3.99   82.04   0
  -1  -8   7  -53.15  211.20   0
  -8   3   7  -75.47  171.16   0
  -8   3  -7   36.74  120.33   0
  -3  -8  -7  -39.14   97.72   0
  -3  -8   7   50.34   76.25   0
   0   0   8 5676.93   37.60   0
   0   0  -8 5742.99   37.40   0
   0   0   8 5728.87  164.97   0
   0   0  -8 5759.81  135.49   0
   0   0   8 5640.25   64.85   0
   0   0  -8 5749.31  123.99   0
   0   0   8 5820.57   75.48   0
  -1   1   8  267.97   37.31   0
  -1   1   8  209.36   28.86   0
   1   1  -8  251.30   55.02   0
  -1   1   8  229.04   77.28   0
  -1  -1   8  220.31   62.65   0
  -1  -1   8  231.32   19.52   0
  -1  -1   8  271.10   58.82   0
   1  -1  -8  244.51   55.55   0
   1   1  -8  202.46   52.63   0
  -1   1   8  258.82   32.60   0
  -1   1  -8  227.46   58.14   0
  -1   1   8  236.97   40.44   0
   1  -1  -8  255.58   37.41   0
   1  -1   8  231.86   26.76   0
   1   1  -8  218.76   41.84   0
   1  -1   8  202.67   23.53   0
   1   1   8  221.53   31.08   0
   1  -1   8  222.88   34.09   0
  -1  -1   8  227.57   32.04   0
   2   0   8 6502.78   53.60   0
   0   2  -8 6322.22  143.62   0
  -2   0  -8 6330.87  124.08   0
   0  -2   8 6334.64   93.57   0
  -2   0   8 6278.63   71.60   0
   2   0  -8 6541.64  136.58   0
   0   2  -8 6506.78  158.88   0
   0  -2   8 6506.97   58.99   0
   0  -2  -8 6375.50  154.93   0
   0  -2  -8 6548.84   90.30   0
   0  -2   8 6341.99   84.28   0
  -2   0  -8 6456.22  153.72   0
  -2   0   8 6345.49   91.14   0
   0  -2   8 6354.53   75.00   0
  -2  -2  -8 4839.28   94.44   0
   2  -2  -8 4842.99  164.21   0
  -2  -2   8 4766.32   88.67   0
  -2   2  -8 4840.37   75.90   0
   2   2  -8 4710.13   99.28   0
  -2  -2   8 4773.90   77.74   0
  -2  -2   8 4676.81   82.83   0
  -2   2  -8 4743.43  134.02   0
  -2  -2   8 4769.66  120.51   0
   2   2  -8 4751.74  150.86   0
   2  -2  -8 4659.92   80.27   0
   3   1  -8   20.22   27.38   0
  -3  -1   8   43.74   27.78   0
  -1   3  -8    9.25   38.05   0
   1  -3  -8   15.96   31.91   0
  -1   3   8   14.60   19.01   0
  -3  -1  -8    0.77   46.09   0
  -1   3  -8    7.28   49.26   0
   3   1  -8   20.09   13.90   0
   1  -3  -8   -7.46   42.51   0
  -3  -1   8   14.82    6.11   0
   3   1  -8  -12.91   45.05   0
  -3  -1   8   18.70    6.09   0
   1  -3   8   13.37   33.46   0
   3   1  -8   15.73    7.45   0
  -3  -1   8    8.28   15.76   0
  -1  -3   8   44.21   26.23   0
   1   3  -8   26.00   34.48   0
  -1  -3  -8   11.07   34.99   0
   3  -1  -8   18.95   12.34   0
   3  -1  -8   -1.34   29.68   0
  -1  -3   8   38.14   35.65   0
  -1  -3   8   26.21   24.63   0
  -3   1   8    9.14   42.90   0
   3  -1   8    9.53   41.20   0
  -3   1   8   14.13    9.84   0
  -1  -3   8   37.38   12.29   0
   1   3  -8   37.10   14.69   0
  -1  -3  -8    5.43   33.92   0
   1   3   8   10.98   31.95   0
  -3   1  -8   19.29   24.18   0
  -1  -3   8   16.56   25.05   0
   3  -1  -8   10.26   36.00   0
  -1  -3   8   31.06   12.01   0
   1   3   8   17.49   27.05   0
   3   3   8  -36.48   59.76   0
  -3  -3  -8  -19.68   44.76   0
  -3   3   8    4.46   43.62   0
   3  -3  -8   18.64   40.77   0
  -3  -3   8   -9.71   36.17   0
  -3   3   8   36.57   74.94   0
  -3  -3  -8    5.35   50.04   0
  -3   3  -8  -27.43   45.64   0
  -3   3  -8   -1.42   32.91   0
  -3  -3   8   25.61   39.78   0
  -3   3  -8  -16.44   40.06   0
   3   3   8   -4.53   56.59   0
  -3  -3   8    8.38   42.66   0
   3  -3   8    4.28   42.01   0
   3   3  -8   -9.70   40.93   0
   3   3  -8   27.76   46.85   0
  -3   3   8   36.43   62.26   0
   3   3  -8  -24.09   56.00   0
   3  -3   8    2.09   19.20   0
  -3   3   8  -38.86   60.81   0
  -2   4  -8 3563.26   93.34   0
   2  -4  -8 3513.06  136.37   0
   2  -4  -8 3436.23  112.69   0
  -4  -2  -8 3549.82  112.70   0
  -4  -2  -8 3721.70  117.15   0
  -2   4   8 3524.06  169.84   0
  -2   4  -8 3353.90  124.60   0
  -4  -2   8 3650.98  220.72   0
   4   2   8 3547.20  126.08   0
   4   2  -8 3609.05  114.20   0
   0   4   8 3993.90  143.36   0
   0   4  -8 3874.10  146.07   0
   4   0   8 4048.35  121.80   0
   0  -4  -8 3886.10  126.91   0
   0   4   8 4008.16  150.09   0
   0  -4  -8 3927.47  118.42   0
   0  -4   8 3843.72   99.75   0
  -4   0  -8 3876.79  120.81   0
   0  -4   8 3991.83  194.65   0
   4   0   8 3979.41  127.42   0
  -2  -4   8 3341.11   88.85   0
  -2  -4  -8 3538.13  113.34   0
  -2  -4   8 3355.92  112.95   0
  -2  -4  -8 3470.27  109.15   0
  -4   2  -8 3416.54  112.75   0
   4  -2  -8 3410.95  124.48   0
   4  -2  -8 3434.32  120.98   0
  -2  -4   8 3452.26  199.63   0
   4  -2   8 3386.57  120.28   0
   2   4   8 3309.59  130.04   0
  -4  -4  -8 2649.54  106.70   0
  -4   4   8 2754.00  144.85   0
  -4  -4   8 2841.79  157.17   0
  -4   4   8 2768.84  138.62   0
   4  -4   8 2639.50  113.62   0
  -4  -4   8 2672.12  111.07   0
  -4   4   8 2849.38  140.34   0
   4   4  -8 2609.68  112.07   0
   3  -5  -8   -6.10   62.98   0
  -5  -3   8   22.28   53.58   0
   3  -5   8   50.43   54.72   0
  -5  -3  -8  -19.17   65.63   0
  -3   5   8   27.50   89.11   0
  -5  -3   8   37.10   62.55   0
   3  -5   8   -2.74   42.14   0
  -5  -3   8    6.36   63.03   0
   3  -5  -8   -3.74   47.62   0
  -1   5   8   47.50   52.83   0
  -1   5   8   11.27   30.17   0
   1  -5   8  -21.45   50.58   0
  -5  -1  -8   -3.05   57.83   0
  -1   5  -8   24.65   53.87   0
  -5  -1   8   48.83   85.30   0
  -5  -1   8   11.62  132.51   0
   5   1   8    5.89   41.50   0
  -5  -1   8    2.27   57.79   0
   1  -5  -8  -43.46   58.97   0
   1  -5   8   -9.30   45.47   0
  -5  -1   8   -2.59   38.71   0
  -5  -1   8   -6.85   44.08   0
  -5  -1  -8  -20.19   49.74   0
   1  -5   8  -25.90   81.68   0
   5   1   8  -59.64   48.57   0
   5   1   8   10.51   30.80   0
   1   5   8  -42.14   71.89   0
  -5   1   8   45.94   66.14   0
  -1  -5   8  -28.01   32.73   0
   1   5  -8   51.86   60.31   0
  -1  -5   8   16.46   43.85   0
  -1  -5  -8   -9.76   43.70   0
   1   5   8   -2.45   57.25   0
  -5   1   8   -6.72  111.64   0
   5  -1   8  -34.82   39.74   0
  -5   1   8  -33.70   46.81   0
  -1  -5  -8    9.60   61.84   0
  -1  -5   8  -16.94   34.89   0
   1   5   8    1.91   42.99   0
  -5   1   8  -30.85   52.76   0
   5  -1   8  -40.95   55.82   0
  -1  -5   8  -10.60   34.35   0
   5  -1   8    1.86   63.21   0
   5  -1  -8    2.62   46.50   0
  -3  -5   8   68.07   76.10   0
  -3  -5   8    4.22   36.47   0
  -3  -5  -8   43.52   62.21   0
   3   5   8   73.18   75.58   0
  -3  -5   8   52.10   50.27   0
   5  -3   8   66.44   65.45   0
  -5   3   8   56.37   79.80   0
  -5   3  -8   55.82   62.49   0
  -3  -5  -8    2.69   49.98   0
  -3  -5   8   22.11   53.01   0
   3   5   8    1.17   51.34   0
  -5   3  -8   -2.62   61.19   0
   5  -3   8  -34.87   57.07   0
   3   5   8   23.75   45.86   0
  -5   3   8   39.57   74.49   0
   5  -3   8   -2.43   67.41   0
  -5   3   8   60.87   56.72   0
  -5   5   8   61.18   69.01   0
   5  -5  -8  -14.76   53.92   0
  -5  -5   8   15.29   59.89   0
  -5  -5  -8   52.71   83.91   0
  -5  -5   8  -10.23   95.73   0
   5  -5   8   52.39   69.89   0
  -5  -5   8  -13.96   75.44   0
  -5  -5   8   -9.83   70.41   0
  -5   5   8   60.08   94.99   0
   5   5   8   10.94   86.40   0
   4  -6  -8 1484.12  120.17   0
  -6  -4   8 1391.68   99.84   0
   4  -6   8 1467.34  107.04   0
  -6  -4   8 1415.32  114.33   0
   4  -6   8 1511.28  159.26   0
   6   2   8 2019.25   82.02   0
  -2   6   8 1993.86  123.68   0
   2  -6  -8 2066.16  121.66   0
   2  -6   8 1973.31   98.65   0
  -6  -2   8 2038.82  171.83   0
  -6  -2   8 2066.30  108.49   0
  -6  -2   8 2074.23  229.02   0
   2  -6  -8 2052.41  131.26   0
  -6  -2   8 2053.06  117.37   0
   2  -6   8 2116.49  190.27   0
   2  -6  -8 1978.54  119.96   0
   6   2   8 2046.68  134.30   0
   0   6   8 2261.30   78.51   0
   6   0   8 2178.51  106.98   0
  -6   0   8 2334.04  121.14   0
   0  -6  -8 2192.51  124.93   0
   0   6   8 2114.18  107.15   0
  -6   0  -8 2324.72  106.03   0
  -6   0  -8 2240.69  125.04   0
   0  -6   8 2143.42  183.52   0
   6   0   8 2306.06  114.85   0
  -6   2   8 2368.88  137.98   0
  -2  -6   8 2167.44  100.42   0
  -2  -6  -8 2234.13  114.05   0
   2   6   8 2325.65  152.93   0
  -6   2   8 2199.26  213.38   0
  -6   2  -8 2295.89  132.07   0
  -2  -6  -8 2382.14  134.43   0
   2   6   8 2313.46  131.60   0
  -6   2  -8 2349.43  112.12   0
  -2  -6   8 2298.07  198.73   0
  -4  -6   8 1297.56   80.34   0
  -4  -6  -8 1412.41  116.80   0
  -4  -6   8 1392.43  116.40   0
  -4  -6   8 1307.81   86.58   0
  -4  -6  -8 1304.50  122.81   0
  -4  -6   8 1356.80   86.83   0
  -4  -6   8 1326.43   91.91   0
  -6   4   8 1335.72  132.74   0
  -6   4   8 1263.83  129.23   0
  -6  -6   8 1020.84  122.59   0
  -7  -5   8  -37.49  113.18   0
  -7  -5   8   14.66   88.08   0
   5  -7   8   44.16  131.89   0
  -3   7   8    2.50   76.30   0
   3  -7  -8  -42.51   86.89   0
   3  -7   8   42.34   72.69   0
  -7  -3   8   48.37   82.21   0
   3  -7  -8  -12.38   68.45   0
  -7  -3   8    9.59   62.71   0
  -1   7   8   54.06   87.84   0
   1  -7   8   -5.38   50.96   0
  -7  -1   8  -60.93  116.46   0
  -7  -1   8  -77.84   82.63   0
  -7  -1   8   20.58  186.00   0
   1  -7  -8  -27.66   80.42   0
   1  -7   8  -30.02   57.79   0
   7   1   8   47.08   91.29   0
  -7  -1  -8   73.91   90.91   0
   1  -7   8   74.54  122.00   0
   1  -7   8   -5.73   50.71   0
   7   1   8  -25.26   82.70   0
  -1  -7  -8   23.80   78.82   0
  -7   1   8  -28.38  169.94   0
  -7   1   8   38.24   92.06   0
  -7   1  -8    3.77   67.76   0
  -1  -7  -8   18.01   62.26   0
  -1  -7   8   -7.27   46.56   0
   7  -1   8   50.43   53.09   0
  -1  -7   8   24.78  169.64   0
   7  -1   8  -32.09   72.88   0
   1   7   8   28.42   93.55   0
  -7   3   8   53.66   78.70   0
  -3  -7   8   29.76   64.75   0
  -3  -7  -8   62.48   88.34   0
  -3  -7   8   -8.01   69.58   0
   3   7   8  -19.08  112.21   0
  -7   3   8   23.28  102.13   0
  -7   3  -8  -43.89   90.01   0
   7  -3   8   23.64   69.94   0
  -3  -7   8   -1.65   95.02   0
  -3  -7  -8  -61.34   92.44   0
  -3  -7   8  -53.95   65.56   0
   7  -3   8  -29.64   80.90   0
   3   7   8  -15.31   95.99   0
  -7   5   8  -28.98  194.60   0
   5   7   8   19.43  126.96   0
  -2   8   8 1054.44  137.49   0
   2  -8  -8 1075.44  107.77   0
   2  -8   8 1059.92  104.17   0
  -8  -2   8 1080.90  119.69   0
   2  -8  -8  958.74  108.89   0
  -8  -2  -8 1111.52  146.04   0
   2  -8   8 1119.64  221.71   0
   8   2   8 1071.72  128.98   0
   0   8   8 1008.04  116.57   0
   0  -8   8 1045.12   94.65   0
  -8   0   8 1111.91  265.22   0
  -8   0   8  916.22  237.36   0
   0  -8  -8 1014.51  124.57   0
   0  -8   8  953.70   92.10   0
   8   0   8 1047.72   97.51   0
   8   0   8  974.00  119.45   0
  -8   2   8  850.11  132.75   0
  -8   2  -8  964.07  116.76   0
  -2  -8  -8  922.14  109.84   0
  -2  -8   8  892.98   95.32   0
   8  -2   8  891.10  109.45   0
   8  -2   8 1021.76  122.13   0
  -1   0   9   15.49   22.34   0
   1   0  -9   26.53   50.34   0
   0  -1  -9    3.65    8.81   0
   0  -1   9    7.36   13.38   0
   0   1  -9  -12.84   30.41   0
  -1   0  -9    6.61   27.69   0
   1   0  -9    2.51   19.54   0
   0   1   9   -0.79   33.54   0
   0  -1   9   15.95   17.49   0
   1   0   9  -15.63   35.39   0
  -1   0   9    6.18   10.27   0
   1   0  -9   19.90   37.19   0
   0  -1   9    6.32   39.47   0
   0  -1   9   -3.97    6.81   0
  -1   0   9   -0.40   17.48   0
   0   1  -9   12.06   58.37   0
  -1   0   9   15.11   27.74   0
  -1   0   9    4.36    5.45   0
   1   0  -9   28.97   23.35   0
   0  -1   9   33.48   16.06   0
   0   1  -9    6.31   39.70   0
  -1   0  -9    5.89   39.48   0
   1   0  -9  -18.73   25.43   0
   0   1   9   25.54   34.82   0
   0   1   9   12.80   36.30   0
   0  -1   9   15.27   18.12   0
  -1   0   9    2.63    9.40   0
   0  -1  -9  -14.63   29.55   0
  -1   0   9   -1.77   17.93   0
   1   0   9   32.00   25.66   0
   0   1   9   11.62   27.07   0
   0  -1   9   20.67   21.29   0
   1   0   9    3.03   29.92   0
  -1   0   9   -0.44   15.43   0
  -2  -1   9  100.06   16.84   0
   2   1  -9  105.45   66.57   0
  -1   2   9  120.18   25.12   0
   1  -2   9   98.07    7.09   0
  -2  -1  -9   84.37   28.12   0
  -2  -1   9   87.23   62.67   0
  -2  -1   9   94.42   25.67   0
   2   1   9   68.55   38.96   0
   2   1  -9   77.91   56.92   0
   1  -2  -9   79.80   29.35   0
   2   1  -9   74.01   65.17   0
  -2  -1   9  102.54   12.11   0
   2   1   9   90.89   36.02   0
   2   1  -9   86.80   31.42   0
  -1  -2  -9    5.63   18.68   0
  -1  -2   9    5.72   14.66   0
  -1  -2  -9   16.25   23.29   0
  -1  -2   9   -0.57   14.28   0
  -1  -2   9  -17.38   15.07   0
  -1  -2   9   -5.92   35.98   0
   1   2  -9   20.78   68.17   0
   2  -1   9   21.54   38.11   0
  -1  -2  -9    4.07   24.24   0
  -1  -2   9  -14.07   15.89   0
   1   2   9  -16.25   39.12   0
  -1  -2   9   27.51   18.91   0
  -2   1  -9   -1.67   14.62   0
   1   2   9  -18.05   17.15   0
   1   2   9   -8.28   30.78   0
   3   2  -9   -0.65   39.88   0
   2  -3  -9   14.12   75.23   0
  -2   3   9   -4.34   40.77   0
   2  -3  -9    9.19   32.62   0
  -2   3   9   10.06   73.98   0
  -3  -2  -9  -15.24   40.75   0
  -2   3  -9   -6.99   53.85   0
   3   2   9   44.43   36.06   0
  -2   3  -9   26.63   49.90   0
  -3  -2   9   44.76   88.17   0
   3   2  -9    4.43   54.98   0
   2  -3  -9   15.74   37.01   0
   2  -3  -9  -13.14   34.00   0
   2  -3   9   -5.13    8.78   0
  -3  -2   9  -15.07   16.66   0
   0  -3   9   44.27   18.70   0
  -3   0  -9   30.48   34.12   0
   0   3   9   67.71   50.92   0
   3   0  -9   57.22   61.39   0
   0   3  -9   82.25   53.61   0
  -3   0   9   62.68   76.47   0
  -3   0   9   80.34   40.97   0
   0  -3  -9   83.12   63.76   0
   3   0   9  104.06   47.13   0
   0  -3  -9   25.14   33.92   0
   0   3   9   68.06   33.16   0
   3   0  -9   75.15   41.69   0
  -3   0  -9   18.85   60.40   0
  -3   0  -9   60.17   38.86   0
   3   0   9   62.34   17.37   0
   3   0  -9   23.56   47.82   0
   2   3  -9   -7.21   46.24   0
  -2  -3  -9   17.33   29.90   0
   3  -2  -9   19.21   28.39   0
   3  -2   9   28.22   32.29   0
  -3   2  -9   35.37   31.60   0
  -2  -3   9   26.80   23.18   0
  -2  -3  -9   12.15   41.93   0
   2   3   9   48.26   39.99   0
   2   3  -9   10.34   45.95   0
  -3   2  -9   17.09   29.31   0
  -2  -3   9   46.75   20.13   0
   3  -2   9   10.90   41.73   0
  -3   2  -9   24.42   30.50   0
   2   3   9   47.94   28.64   0
  -2  -3   9   62.14  116.77   0
  -3   2   9   20.88   52.92   0
   2   3   9   27.72   52.41   0
  -3   2   9    9.08   40.71   0
  -3   4   9   31.51   53.54   0
   3  -4  -9   49.54   52.13   0
  -4  -3   9   43.20   49.56   0
   3  -4   9   54.72   38.40   0
  -3   4   9   69.51   91.04   0
  -4  -3  -9   55.35   64.05   0
   4   3   9   96.90   58.62   0
   3  -4   9   70.79   50.76   0
  -4  -3   9   59.62   45.06   0
  -3   4   9    9.66   48.86   0
   4   1   9   25.34   22.73   0
  -1   4   9   -6.07   66.26   0
  -4  -1  -9   21.53   43.69   0
  -1   4   9    1.32   21.61   0
  -4  -1  -9   12.37   44.76   0
  -1   4   9   27.72   52.78   0
  -1   4   9  -11.33   98.45   0
  -1   4  -9   44.98   62.21   0
  -4  -1   9   25.52   77.11   0
  -4  -1   9    3.26   90.81   0
   4   1   9  -37.24   51.53   0
   1  -4  -9   28.75   37.35   0
  -4  -1   9  -14.46   30.66   0
  -4  -1  -9   17.00   42.30   0
  -4  -1  -9  -43.72   54.59   0
   1  -4   9  -12.68   94.72   0
   1   4  -9   -7.21   56.48   0
   1   4  -9  -18.90   88.63   0
  -1  -4   9   27.68   38.76   0
  -1  -4   9  -25.23   38.37   0
   4  -1   9    8.20   48.39   0
  -4   1   9   30.99   39.86   0
  -1  -4   9  -33.28   54.04   0
  -1  -4  -9    1.09   44.99   0
   1   4   9  -11.91   37.55   0
   4  -1  -9   25.41   57.29   0
   4  -1   9   39.75   35.52   0
  -1  -4   9   -3.36  123.00   0
   4  -1   9   53.59   53.56   0
  -1  -4  -9  -28.06   43.18   0
   4  -1   9   -0.47   56.80   0
  -4   1   9   -0.43   50.89   0
   1   4   9  -57.07   74.28   0
  -3  -4   9   11.88   41.56   0
  -3  -4  -9    4.54   54.24   0
  -4   3   9   23.26   69.07   0
   3   4   9   17.24   46.34   0
   4  -3  -9   27.81   46.02   0
  -3  -4   9   40.08   41.55   0
  -4   3   9  -24.85   90.84   0
   4  -3   9  -16.83   55.10   0
  -4   3   9  -38.98   48.31   0
  -3  -4   9   18.16   42.32   0
   3   4   9   17.48   46.16   0
  -4   3  -9  -13.89   49.26   0
   3   4   9   32.81   35.66   0
  -4   3   9    4.35   67.02   0
   3   4  -9   43.13   61.10   0
   4  -3   9    4.61   57.08   0
  -3  -4   9   47.58   47.54   0
  -4   3   9   10.24   50.34   0
  -4   5   9  -69.37   81.07   0
  -5  -4   9    6.53   43.56   0
   4  -5   9   -7.24   57.83   0
  -5  -4  -9    1.40   80.12   0
  -4   5   9   13.39  146.37   0
  -5  -4   9  -68.98   81.00   0
   5   4   9  -19.13   66.16   0
   4  -5   9  -49.32   43.99   0
  -5  -4   9   29.56   66.74   0
  -5  -4   9   28.16   52.97   0
  -4   5   9  -29.28   56.85   0
   5   4   9  -13.56   79.76   0
   2  -5  -9   -3.86   77.87   0
  -2   5   9  -45.47   54.76   0
   2  -5   9   11.65   50.43   0
  -5  -2  -9   44.28   67.73   0
  -5  -2   9   32.71   70.51   0
  -5  -2   9   -4.93   44.45   0
   5   2   9   14.48   44.93   0
  -5  -2   9   70.64  156.84   0
   2  -5   9   34.60   50.55   0
  -5  -2   9   26.56   49.55   0
  -5  -2   9  -12.45   43.73   0
   2  -5  -9   -4.28   58.50   0
   2  -5   9   58.94  113.69   0
   5   2   9  -17.23   53.00   0
   5   0  -9    4.07   62.56   0
  -5   0   9   10.80   55.56   0
   0   5   9    5.56   74.33   0
   0  -5   9   -7.40   34.15   0
   0   5   9  -17.52   75.71   0
  -5   0   9  -34.49  136.75   0
   5   0   9    4.08   40.49   0
  -5   0   9  -30.62   60.44   0
   0  -5   9   14.16   44.81   0
   0   5   9    3.02   58.69   0
  -5   0   9   15.91   53.13   0
  -5   0  -9  -29.87   43.40   0
   0  -5   9  -37.46  122.63   0
   0  -5   9   20.10   43.13   0
  -2  -5   9   40.06   33.67   0
  -2  -5  -9  -30.69   59.79   0
   2   5  -9    5.17   61.51   0
  -5   2   9   12.53  147.78   0
  -2  -5   9   44.17   51.51   0
   5  -2   9    7.30   62.76   0
  -5   2   9   71.33   74.98   0
  -2  -5  -9   57.66   50.42   0
  -2  -5   9    1.24   45.20   0
   2   5   9   44.33   48.46   0
  -5   2  -9   17.13   44.22   0
   5  -2   9   32.78   57.98   0
  -2  -5   9  -17.08  105.93   0
   2   5   9  -24.01   61.41   0
   2   5   9   28.31   31.27   0
   5  -2   9    9.79   68.19   0
   2   5   9   30.13   54.50   0
  -5   2   9   85.36   73.31   0
   4   5   9   10.44   80.78   0
  -4  -5   9   -9.72   35.12   0
  -4  -5  -9  -16.64   66.77   0
  -5   4   9  -14.37   90.13   0
  -4  -5   9  -36.21   51.03   0
  -5   4   9  -32.18  143.84   0
  -4  -5  -9   21.60   60.66   0
  -5   4   9    2.49   79.53   0
  -4  -5   9  -14.50   53.40   0
   4   5   9  -24.24   60.75   0
   5  -4   9   37.70   63.41   0
  -4  -5   9   55.85   69.71   0
  -5   4   9   -7.38   67.62   0
  -4  -5   9   11.70   76.84   0
  -5   4   9    9.22   61.96   0
  -5   6   9    2.78   80.84   0
   5  -6   9  -55.30   69.87   0
   5  -6   9  -71.50   74.40   0
  -6  -5   9  -71.83   79.70   0
   6   5   9  -41.92  101.69   0
  -3   6   9  -73.89   85.43   0
  -6  -3  -9    0.26   62.40   0
  -3   6   9  -15.08  128.99   0
  -6  -3   9  -12.78  106.98   0
  -6  -3   9  -61.58   70.15   0
   3  -6   9  -86.91   60.11   0
  -6  -3   9   -2.55   52.56   0
  -6  -3  -9  -18.89   73.31   0
   3  -6   9  -31.45  128.81   0
   6   3   9   39.14   89.82   0
  -1   6   9   44.27   87.35   0
   1  -6   9   -0.23   56.86   0
   6   1   9   37.31   53.87   0
  -6  -1   9   16.29   55.72   0
   1  -6  -9  -29.43   69.25   0
   1  -6   9    6.54   51.59   0
  -1   6   9   22.17   55.20   0
  -6  -1  -9  -29.64   58.67   0
   1  -6   9  -52.45  135.78   0
   1  -6   9  -22.10   57.87   0
   6   1   9  -22.60   70.39   0
   6   1   9    8.26   84.01   0
  -6   1   9   52.67   78.25   0
  -1  -6   9   34.45   56.22   0
   6  -1   9   30.98   67.79   0
  -6   1   9   41.82   80.11   0
  -6   1  -9  -40.05   73.36   0
  -1  -6  -9   17.32   72.39   0
  -1  -6   9   -5.88   53.61   0
   1   6   9   91.21   74.42   0
   1   6   9   30.71   69.74   0
  -6   1  -9  -11.22   58.36   0
   6  -1   9    1.22   45.84   0
  -1  -6   9    0.93  152.74   0
   6  -1   9   24.16   54.18   0
  -3  -6   9   28.63   53.28   0
  -3  -6  -9   17.96   57.30   0
  -3  -6   9   30.54   58.79   0
  -3  -6   9   -2.98   80.61   0
  -6   3   9  -55.33  180.04   0
  -6   3   9   19.40   86.77   0
  -3  -6  -9   29.46   81.37   0
  -3  -6   9    3.23   44.56   0
   6  -3   9  -20.57   67.06   0
   6  -3   9  -65.51   74.97   0
   3   6   9  -57.10   83.38   0
   3   6   9   -1.29  111.01   0
  -6   5   9   72.72   84.73   0
  -6   5   9  -30.43  177.28   0
   6  -5   9   21.45   81.54   0
   5   6   9   13.51   80.85   0
   4  -7   9  -39.89   71.97   0
  -7  -4   9  -73.07  175.31   0
  -7  -4   9    6.96   81.83   0
  -7  -4  -9   62.43   95.89   0
   4  -7   9  -22.42  157.87   0
   7   4   9   11.20  108.58   0
  -2   7   9  -34.90   95.96   0
   2  -7   9   11.46   68.23   0
  -7  -2   9   69.33  164.17   0
  -7  -2   9   65.56   79.23   0
   2  -7  -9   10.82   93.05   0
   2  -7   9  -32.51   63.85   0
  -7  -2   9   -7.13  190.19   0
  -7  -2  -9  -28.31   81.46   0
   2  -7   9  -93.04  127.87   0
   7   2   9   75.36   69.18   0
   7   2   9  -92.19   93.01   0
   0   7   9  -77.62   71.49   0
   0  -7   9   32.79   60.60   0
  -7   0   9  -18.78  200.05   0
  -7   0   9   22.46   86.99   0
   0  -7   9    8.10   61.32   0
  -7   0  -9    6.92   84.01   0
   7   0   9  -33.84   72.14   0
   0  -7   9  -59.98  176.08   0
   0  -7   9   -6.86   45.76   0
   7   0   9   23.30   65.08   0
   7   0   9   -3.46   70.58   0
  -7   2   9   22.95   95.00   0
  -2  -7   9    0.54   61.94   0
  -2  -7  -9   61.53   87.29   0
  -7   2   9  -20.06   77.41   0
  -7   2  -9  -68.02   87.43   0
  -2  -7  -9   12.94   88.01   0
  -2  -7   9   21.40   51.67   0
   2   7   9    0.89   81.60   0
   7  -2   9   -2.33   73.92   0
   7  -2   9    9.73   80.65   0
   2   7   9  -32.46   93.53   0
  -7   4   9    8.69  208.51   0
  -7   4   9  -61.47   83.16   0
  -4  -7  -9  -22.06   78.22   0
  -4  -7   9  -31.54   54.60   0
  -8  -3   9   -5.54   70.35   0
   3  -8  -9   -1.62   82.09   0
   1  -8   9  -21.62   66.50   0
  -8  -1   9  -83.20  162.70   0
  -8  -1   9  -58.66  101.97   0
   1  -8   9  -51.09  157.04   0
   1  -8  -9   12.46   98.47   0
   1  -8   9  -25.11   53.29   0
  -8  -1  -9   52.30  109.37   0
   8   1   9    1.93   75.10   0
   8   1   9   14.13  105.10   0
  -8   1   9   29.02  100.15   0
  -1  -8   9   61.09  164.67   0
  -8   1  -9    1.78   84.88   0
  -1  -8   9   -4.78   68.65   0
   1   8   9  -18.40   97.23   0
   8  -1   9   61.89   92.77   0
  -3  -8  -9   -2.88   85.52   0
   3   8   9   97.57  122.91   0
   1  -1 -10 4919.13  163.15   0
   1   1 -10 4973.31  162.78   0
  -1   1 -10 5022.48  120.22   0
  -1  -1  10 5140.86  174.54   0
   1   1 -10 4956.90  147.60   0
  -1   1  10 4870.70   67.95   0
  -1  -1  10 5070.09  184.61   0
   1   1  10 4938.80  108.90   0
  -1   1 -10 5056.21  155.14   0
   1   1 -10 4900.28  141.92   0
  -1   1  10 5102.89  119.64   0
   1   1 -10 5030.92  160.34   0
   0   2 -10  -12.75   28.45   0
   0  -2  10   10.54   12.43   0
  -2   0  10    7.24   15.10   0
  -2   0 -10    7.37   36.21   0
   0  -2  10    4.97   20.88   0
   0  -2 -10    6.71   23.02   0
   0  -2  10   -3.02   57.76   0
   2   0 -10    3.12   35.99   0
   0   2 -10   20.90   32.22   0
   0   2 -10   35.41   40.37   0
   2   0  10   12.53   26.47   0
   0   2 -10   24.41   48.96   0
   0  -2 -10   22.62   19.49   0
   0  -2  10   10.45   17.19   0
  -2   0  10    5.88   16.53   0
   2   0 -10    5.65   41.75   0
  -2   0 -10   16.73   59.74   0
  -2   0 -10   10.94   23.85   0
   0   2  10   20.23   30.16   0
   2   0 -10   17.00   11.73   0
   2   0  10   30.16   40.06   0
   2   0 -10   15.48   31.22   0
  -2   0  10    3.36   12.09   0
   2   2  10   -3.44   36.34   0
   2   2 -10  -13.89   36.99   0
   2   2 -10   28.79   60.42   0
  -2   2  10  -13.64   98.57   0
   2  -2  10   34.19   28.13   0
   2   2 -10   -0.32   36.00   0
  -2  -2  10    4.53   19.99   0
   2   2 -10   33.38   81.15   0
   2   2  10   15.44   33.79   0
  -2   2 -10  -17.14   63.30   0
  -2  -2  10   19.41   70.44   0
   2   2 -10  -29.90   61.41   0
  -2  -2  10   -2.07   16.63   0
   2  -2 -10  -11.84   18.85   0
  -2   2  10  -33.59   48.06   0
  -2  -2  10   -3.67   31.64   0
   2   2 -10  -28.14   54.13   0
  -1   3 -10 4253.24  132.19   0
  -1   3  10 4195.98  199.06   0
  -3  -1  10 4278.94  183.12   0
  -1   3 -10 4262.93  139.11   0
  -3  -1  10 4228.17  220.83   0
  -1   3  10 4150.65  150.33   0
   1  -3 -10 4121.41  146.70   0
   1  -3 -10 4189.20  102.87   0
  -1   3  10 4214.14  113.64   0
  -3  -1  10 4331.90   95.42   0
   3   1 -10 4070.21  161.65   0
   3   1 -10 4045.24  101.33   0
   3   1  10 4053.62  127.41   0
  -3   1  10 3423.63  101.18   0
  -1  -3 -10 3337.67   88.73   0
  -1  -3  10 3372.95   65.95   0
  -3   1  10 3448.89  181.97   0
   3  -1  10 3375.26  106.75   0
  -1  -3 -10 3389.76   90.54   0
   1   3  10 3300.78  105.88   0
   3  -1 -10 3331.56  117.55   0
   1   3  10 3373.74  142.60   0
  -3   1  10 3222.66  105.35   0
  -1  -3  10 3229.47   76.49   0
   3  -1  10 3336.25  109.13   0
  -1  -3 -10 3398.74  127.15   0
   1   3  10 3328.33  114.24   0
   3  -1  10 3310.06  115.16   0
  -3   3  10 2987.13  128.43   0
  -3  -3  10 3229.68   93.21   0
  -3   3  10 3072.89  197.67   0
  -3  -3  10 3310.55  158.32   0
   3  -3 -10 3317.38  134.46   0
  -3   3  10 3190.11  133.70   0
   3  -3  10 2993.18  112.40   0
  -3   3  10 2962.03  124.31   0
   3   3  10 3137.37  122.74   0
   4   2 -10   32.25   39.59   0
   2  -4 -10   43.05   63.32   0
  -2   4  10   61.52   52.45   0
   2  -4  10   34.62   46.06   0
  -4  -2 -10   28.87   51.79   0
  -4  -2  10   15.41   78.30   0
  -4  -2  10   18.82   51.28   0
   4   2 -10   -6.75   47.69   0
  -4  -2  10   23.56  111.41   0
  -4  -2  10   39.27   43.99   0
   2  -4  10  -20.63  109.18   0
   4   2  10   42.68   48.32   0
   0   4  10   -3.42   50.14   0
   0   4 -10   72.73   62.76   0
   0   4 -10   34.65   50.17   0
  -4   0  10   28.54  120.57   0
   4   0  10   23.82   37.83   0
   0  -4 -10   22.69   48.77   0
   0   4  10   -8.41   75.07   0
   0  -4 -10   23.87   48.98   0
  -4   0  10   29.06   43.98   0
  -4   0 -10   68.03   50.14   0
  -4   0 -10   -4.45   49.50   0
   0  -4  10  -20.67   80.00   0
   0  -4  10   53.58   38.57   0
   4   0  10   45.38   41.41   0
   4   0  10   65.06   46.75   0
   4   0 -10   22.74   58.71   0
  -2  -4 -10    2.12   48.00   0
  -4   2  10   47.68   64.82   0
   2   4 -10   28.91   59.55   0
  -2  -4  10   10.17   46.05   0
  -2  -4  10   25.51   34.00   0
  -2  -4  10  -40.68   52.62   0
  -4   2  10  -31.60   98.30   0
   4  -2  10  -31.57   54.46   0
  -4   2  10   16.92   62.95   0
  -4   2 -10   50.80   43.46   0
   2   4  10   -3.43   62.06   0
   4  -2 -10   20.06   49.20   0
   2   4  10   63.74   77.40   0
   4  -2  10   24.35   36.40   0
   4  -2 -10    1.62   61.39   0
  -4   2  10  -21.79   61.65   0
   2   4  10   36.32   34.12   0
   4  -2  10   18.99   55.15   0
   2   4  10   17.10   63.37   0
  -4   2  10    5.95   65.09   0
  -4   4  10   -7.59   58.54   0
  -4  -4  10   -1.05   36.45   0
  -4   4  10  -77.79  133.93   0
  -4  -4 -10    3.12   52.88   0
  -4  -4  10  -28.48   84.77   0
   4   4  10   -6.37   53.56   0
   4  -4  10  -23.20   40.20   0
  -4  -4  10  -33.37   75.82   0
   4   4 -10  -29.04   62.03   0
  -4   4  10  -19.62   76.56   0
   4   4  10  -18.01   56.01   0
  -3   5  10 1883.32  130.49   0
  -3   5  10 2089.58  197.36   0
   3  -5  10 2009.43   95.41   0
  -5  -3  10 2012.05  107.03   0
   3  -5  10 1903.24  159.42   0
  -5  -1  10 2009.43   84.12   0
  -1   5  10 2038.21  130.45   0
  -5  -1  10 1932.96  177.54   0
  -5  -1  10 2046.32  208.57   0
  -5  -1  10 2171.71  109.68   0
   5   1  10 1904.86   97.65   0
  -1   5  10 2177.72  145.22   0
   1  -5 -10 2076.60  101.90   0
   1  -5  10 1887.80   86.19   0
  -1   5  10 2064.64  102.61   0
  -5  -1 -10 1883.76  115.03   0
   1  -5  10 1885.94  157.52   0
   5   1  10 2028.45  111.99   0
  -1  -5 -10 2686.39  112.12   0
  -5   1  10 2781.16  237.17   0
   5  -1  10 2701.80  115.64   0
  -5   1  10 2816.93  122.35   0
  -1  -5 -10 2739.37  119.62   0
  -1  -5  10 2673.30  196.20   0
   5  -1  10 2748.47  116.27   0
  -3  -5  10 1777.81   83.08   0
  -3  -5 -10 1877.94  110.36   0
  -3  -5  10 1664.82  108.25   0
  -5   3  10 1716.51  207.48   0
   5  -3  10 1792.39  110.86   0
  -3  -5 -10 1828.34  116.72   0
  -3  -5  10 1668.52   85.88   0
   3   5  10 1806.97  120.33   0
   3   5  10 1732.07  140.19   0
   5  -3  10 1793.46   94.93   0
   5  -3  10 1794.11  113.14   0
   3   5  10 1745.70  116.68   0
  -5   3  10 1763.94  115.01   0
  -5   5  10 1285.26  136.10   0
   5  -5  10 1296.21   98.64   0
  -5   5  10 1337.09  180.80   0
   5  -5  10 1272.47  105.54   0
  -5  -5  10 1333.02  129.59   0
   5   5  10 1330.51  116.64   0
  -4   6  10   41.95   79.49   0
   4  -6  10    9.39   65.31   0
  -4   6  10  -63.48  144.01   0
  -6  -4  10  -28.11  112.92   0
   4  -6  10   20.18   71.64   0
  -6  -4  10  -38.36   98.71   0
  -6  -4  10   -9.11   60.29   0
  -6  -4 -10  -31.98  102.96   0
   4  -6  10   58.88  150.39   0
   6   4  10  -33.78   93.94   0
  -2   6  10   10.19   64.53   0
   2  -6  10   16.81   44.34   0
  -6  -2 -10   18.80   74.97   0
  -6  -2  10   13.86  110.80   0
  -6  -2  10  -22.63   69.72   0
  -6  -2  10    1.99  176.09   0
   2  -6 -10    1.47   77.57   0
   2  -6  10   36.51   55.49   0
  -6  -2 -10   74.67  102.25   0
   2  -6  10  -17.36  141.96   0
   6   2  10    1.54   84.04   0
  -6   0  10  -26.88   69.69   0
   0   6  10   44.21   89.72   0
   0   6  10   46.16   71.77   0
   0  -6  10    4.66   51.85   0
  -6   0  10   20.21  120.88   0
   6   0  10   82.95   55.14   0
  -6   0  10   -0.42   59.08   0
   0  -6 -10   -8.41   54.93   0
   0  -6  10   17.71   51.54   0
   0   6  10   23.08   57.39   0
  -6   0 -10    7.29   70.13   0
   6   0  10   42.21   48.39   0
   0  -6  10   49.98  116.68   0
   0  -6  10   25.32   39.21   0
   6   0  10   -0.00   69.30   0
  -2  -6  10   27.36   53.53   0
  -2  -6 -10   11.44   55.22   0
   2   6  10   -2.04  102.10   0
  -6   2  10  -55.78  188.88   0
  -6   2  10   17.02   64.19   0
  -2  -6 -10   44.12   77.86   0
  -2  -6  10  -26.99   40.67   0
  -2  -6  10   -2.06   56.38   0
   6  -2  10  -24.35   62.67   0
  -2  -6  10   29.52  120.03   0
   6  -2  10   -9.58   70.32   0
   2   6  10  -20.79   84.85   0
  -6   2  10   31.86   93.51   0
   4   6  10   -3.57   74.27   0
  -4  -6  10   11.72   53.71   0
  -4  -6 -10   39.72   84.40   0
  -6   4  10  -33.28   99.94   0
  -4  -6  10  -17.27   72.47   0
  -6   4  10  -16.06   99.59   0
  -4  -6  10    9.11   63.12   0
   6  -4  10  -23.37   79.35   0
   4   6  10  -34.86  111.16   0
  -6   4  10   35.62   76.96   0
  -7  -3  10 1056.12  110.47   0
  -7  -3 -10 1179.99  149.35   0
   7   3  10 1077.55  119.09   0
   1  -7  10 1306.21   87.72   0
  -7  -1  10 1347.49  202.29   0
  -7  -1  10 1374.28  217.54   0
   1  -7 -10 1356.65  122.68   0
   1  -7  10 1287.52   92.54   0
  -7  -1 -10 1331.55  126.34   0
   1  -7  10 1454.72  195.08   0
   1  -7  10 1423.74   88.12   0
   7   1  10 1352.58  130.62   0
  -1  -7  10 1128.24   86.83   0
  -1  -7 -10 1166.12  117.93   0
  -7   1  10 1084.36  111.08   0
  -1  -7 -10 1217.30  124.50   0
  -1  -7  10 1100.50   91.07   0
   1   7  10 1055.57  139.71   0
   7  -1  10 1043.11  101.01   0
  -1  -7  10 1018.69  188.67   0
   7  -1  10 1027.58  110.08   0
  -3  -7  10 1190.93   91.90   0
  -3  -7 -10 1277.38  125.75   0
  -3  -7 -10 1066.44  129.03   0
  -3  -7  10 1196.81   88.54   0
  -3  -7  10 1114.94  115.04   0
   7  -3  10 1171.50  120.62   0
  -8  -2  10   42.53   91.67   0
   2  -8  10   36.02   66.73   0
   0  -8  10   -4.54   48.74   0
  -8   0  10  -12.83   99.67   0
  -8   0 -10   35.93  109.87   0
   0  -8  10   -4.13   65.55   0
  -2  -8  10   -6.28   67.65   0
   2   8  10   62.90  123.70   0
   0   1  11  -22.60   31.91   0
   0   1 -11   30.22   53.29   0
   0  -1  11    3.32   11.23   0
   0   1  11   -2.64    8.92   0
   0   1 -11    7.25   26.18   0
  -1   0 -11    9.23   44.00   0
  -1   0  11   -4.44   13.23   0
   0   1 -11   36.40   58.34   0
   0  -1 -11    4.25   65.94   0
   1   0  11   -6.07   44.47   0
   1   0  11  -17.82   30.02   0
  -1   0  11    9.88   20.54   0
   0   1  11   22.99   25.77   0
   0  -1  11  -27.53   67.27   0
   1   0 -11  -19.55   31.26   0
  -1   0  11    7.87   47.97   0
   0  -1  11   -9.44   37.05   0
   0  -1  11    7.93   16.83   0
   1   0 -11   18.50   24.28   0
   0   1 -11   35.84   69.52   0
   1   0 -11   12.41   30.98   0
  -1   0 -11   11.46   47.75   0
   0  -1  11   24.00   55.24   0
   1   0 -11   -6.95   66.16   0
   0  -1 -11   12.97   45.81   0
  -1   0  11    7.34   10.60   0
   0   1 -11    4.40   35.09   0
   0  -1 -11   23.98   40.06   0
   1   0 -11   -2.02   30.20   0
   1   0  11  -25.38   34.29   0
  -1   0  11   -4.04   19.84   0
  -2  -1  11   12.02   12.99   0
   2   1 -11  -26.22   27.16   0
  -2  -1 -11    0.68   23.12   0
  -1   2  11   45.66   77.94   0
  -2  -1  11  -33.60   61.68   0
  -2  -1  11   34.97   94.70   0
   2   1  11   -1.50   29.59   0
  -1   2 -11  -27.85   74.14   0
  -1   2  11  -33.17   34.30   0
   1  -2  11   15.48   22.31   0
  -2  -1  11  -15.57   24.91   0
   2   1 -11   -5.13   56.25   0
   1  -2  11   14.75   58.77   0
   1  -2  11    2.57   31.73   0
  -1   2  11   30.46   45.57   0
  -1  -2 -11   35.74   20.26   0
  -2   1  11   95.32   40.32   0
   2  -1 -11   67.31   64.30   0
  -2   1 -11  100.43   50.60   0
  -2   1  11  108.27   77.89   0
   2  -1  11   42.62   36.08   0
  -1  -2  11   70.93   40.22   0
   1   2  11   59.81   45.70   0
  -1  -2  11   91.75   29.89   0
  -2   1 -11   40.87   76.47   0
   1   2 -11   68.79   52.82   0
   2  -1 -11   41.65   49.93   0
  -1  -2 -11   27.85   58.01   0
   1   2  11   54.65   48.32   0
   2  -3 -11   20.74   90.86   0
  -2   3  11   -8.92   44.74   0
   3   2 -11   -8.10   75.94   0
  -3  -2 -11   26.35   42.13   0
  -3  -2  11   44.16   99.00   0
   3   2  11  -27.10   34.51   0
   3   2 -11   53.76   74.27   0
  -3  -2  11   39.15  124.64   0
  -2   3  11   77.16   46.19   0
   2  -3  11   30.57   29.83   0
   3   2 -11  -28.69   86.76   0
   3   2  11  -43.20   59.43   0
  -3   0  11   42.63   24.99   0
   0  -3  11    3.99   29.02   0
  -3   0 -11   44.94   63.33   0
   0  -3 -11   52.86   33.89   0
   0   3  11   52.36   54.85   0
   3   0 -11   25.44   57.45   0
  -3   0  11   16.68   81.19   0
   0   3 -11   10.01   59.80   0
   3   0  11    4.03   45.74   0
   0  -3 -11  -18.00   71.21   0
   0   3 -11   21.01   64.50   0
   0  -3  11   30.37   25.24   0
   0   3  11  -12.85   43.59   0
   0  -3  11   21.82   27.30   0
   3   0 -11  -43.65   55.78   0
  -3   0 -11  -27.83   64.78   0
   3   0  11   -8.63   49.40   0
   0  -3 -11   47.98   59.98   0
   3   0  11  -41.62   36.37   0
   3   0 -11   -2.54   55.22   0
  -2  -3 -11   24.32   40.72   0
  -3   2  11   40.53   41.80   0
  -2  -3  11  -15.38   50.08   0
   2   3 -11   -5.11   50.09   0
   2   3 -11   32.53   75.99   0
   2   3 -11    3.25   37.39   0
   3  -2  11    1.00   34.11   0
   2   3 -11   19.80  111.34   0
  -2  -3  11   28.31   27.46   0
   2   3  11    2.12   53.89   0
   3  -2  11   43.45   43.56   0
   3  -2 -11  -32.36   56.62   0
  -3   2  11   33.11   45.39   0
  -2  -3  11  -45.02   88.23   0
   2   3  11   -8.33   25.33   0
   3  -2  11    9.45   47.20   0
   2   3  11   -6.91   53.14   0
  -4  -3 -11  -13.48   44.64   0
  -4  -3  11   29.16   96.92   0
   4   3  11  -38.90   56.80   0
   3  -4  11  -23.90   38.00   0
  -4  -3  11  -32.61   65.07   0
   4   3  11  -22.13   52.02   0
  -1   4  11   78.89   70.89   0
   1  -4  11   60.81   41.60   0
  -1   4  11   80.15   79.50   0
  -4  -1  11   75.50  112.82   0
  -1   4 -11    4.48   53.40   0
  -4  -1  11   69.32  143.45   0
  -1   4  11   27.56   53.66   0
   1  -4  11   60.75   81.88   0
   4   1  11   57.70   48.42   0
  -1  -4  11  -30.51   47.01   0
  -4   1  11   28.78  100.14   0
  -4   1  11    7.69   43.15   0
   4  -1  11   17.72   38.60   0
  -1  -4 -11   30.83   47.54   0
  -1  -4  11    1.40   25.94   0
   1   4  11   16.77   43.18   0
   4  -1 -11   29.26   50.16   0
  -4   1  11  -15.70   45.16   0
   4  -1  11  -23.51   54.08   0
   4  -1  11   35.27   45.47   0
   4  -1 -11   14.16   65.90   0
  -4   1  11   26.95   53.37   0
  -3  -4 -11   26.88   56.32   0
  -3  -4  11   60.74   65.51   0
   3   4 -11   46.01   50.08   0
  -3  -4  11   47.21   69.77   0
   3   4  11   48.01   51.77   0
   4  -3  11   86.22   55.76   0
  -4   3  11   52.52   59.16   0
  -4   3  11   38.95   54.47   0
  -4   5  11  -36.19   74.44   0
   4  -5  11  -50.85   45.52   0
  -5  -4 -11   19.01   83.23   0
  -4   5  11  -52.49  154.74   0
  -5  -4  11   72.37  110.07   0
   4  -5  11   40.26   62.97   0
  -5  -4  11   20.55   86.52   0
   5   4  11   53.88   89.89   0
  -2   5  11  -13.95   57.51   0
   2  -5  11   48.57   54.76   0
  -2   5  11   56.40  101.66   0
  -5  -2  11   60.48  116.82   0
   5   2  11   41.97   52.87   0
  -5  -2  11   30.43  124.30   0
   2  -5  11   55.47   49.70   0
  -5  -2 -11   35.17   85.14   0
   2  -5  11   41.94   92.50   0
   5   2  11   42.56   58.02   0
   0   5  11  -28.81   79.00   0
   0  -5  11  -18.50   32.53   0
   0   5  11   12.49   84.96   0
  -5   0  11   10.93  140.52   0
  -5   0  11   -9.53   64.75   0
   5   0  11   13.97   43.43   0
   0  -5  11   29.93   32.93   0
   0   5  11    7.49   61.15   0
  -5   0  11   10.11   39.04   0
   5   0  11   20.34   43.26   0
   0  -5  11   70.52  133.16   0
   0  -5  11   34.59   43.81   0
   5   0  11   24.77   66.55   0
   5   0  11   -2.79   68.66   0
  -5   0  11   -1.62   36.69   0
  -2  -5 -11  -19.24   64.08   0
  -5   2  11  -20.45   49.70   0
  -5   2  11   13.33  162.09   0
   5  -2  11   32.45   49.13   0
  -5   2  11  -31.96   72.35   0
  -2  -5  11  -24.19   72.56   0
  -2  -5  11   27.57   42.21   0
   2   5  11   26.10   57.54   0
   5  -2  11   73.63   58.64   0
  -2  -5  11  -61.39  158.78   0
  -5   2  11    1.95   81.49   0
   5  -2  11  -27.28   63.38   0
   2   5  11    6.65   54.86   0
  -5   2  11   50.34   73.87   0
   2   5  11  -15.37   94.64   0
  -5   4  11  -31.97   66.72   0
  -5   4  11   23.76  177.10   0
  -4  -5 -11   30.58   87.37   0
   5  -4  11  -25.81   50.54   0
  -5   4  11   48.80   72.95   0
  -5   4  11   95.35   72.67   0
   4   5  11   27.22   72.01   0
   5  -6  11   26.36   68.84   0
  -5   6  11   90.52  180.08   0
  -3   6  11   -8.47   76.75   0
   3  -6  11   15.34   62.64   0
  -3   6  11  -74.67  155.46   0
  -6  -3  11  -19.87   98.66   0
   3  -6  11  -18.27   58.93   0
  -6  -3  11   -3.40   57.79   0
  -6  -3 -11  -41.12  103.46   0
   3  -6  11  -34.95  113.53   0
   6   3  11  -23.71   71.49   0
  -1   6  11   66.38   90.86   0
   1  -6  11    3.79   40.27   0
  -6  -1  11  -55.03   89.10   0
  -6  -1  11   52.81   58.87   0
   1  -6  11   -7.25   37.73   0
   1  -6  11  -25.02  152.36   0
   1  -6  11   44.33   58.55   0
   6   1  11  -40.01   70.40   0
   6   1  11   25.79   84.85   0
  -1  -6 -11   -4.72   60.87   0
  -6   1  11    6.54   82.58   0
   6  -1  11   61.62   68.31   0
  -1  -6  11   35.87  161.23   0
   1   6  11  -17.70  101.61   0
   6  -1  11  -24.16   68.52   0
   1   6  11   55.85   65.08   0
  -6   1  11   26.24   74.29   0
  -6   3  11   39.15  198.22   0
  -6   3  11   76.43   99.43   0
  -3  -6  11   69.67   90.34   0
  -3  -6  11   22.15   58.43   0
   6  -3  11   13.55   72.48   0
  -6   3  11   49.60   93.49   0
   3   6  11   58.38   93.73   0
  -6   3  11  -18.20   74.74   0
  -6   5  11   17.88  153.73   0
  -7  -4  11   83.88  176.30   0
  -7  -4 -11  105.87  130.26   0
  -2   7  11    7.38   80.87   0
   2  -7  11  -45.86   64.75   0
  -7  -2  11    6.65  114.10   0
   2  -7  11  -32.04   47.85   0
   2  -7  11  -85.38  172.68   0
   7   2  11  -26.57   87.45   0
   7   2  11   50.64  106.92   0
   0   7  11  -34.65   75.79   0
   0  -7  11  -17.77   45.03   0
  -7   0  11  -24.69  203.44   0
  -7   0  11  -13.74  204.34   0
   0  -7  11   -1.67   60.01   0
   7   0  11   -9.75   78.37   0
   0  -7  11  -21.27  191.59   0
   0  -7  11   -4.19   57.29   0
   7   0  11    4.47   82.59   0
   0   7  11    8.92  121.22   0
   7   0  11  -66.59   68.38   0
  -7   2  11   58.44  183.72   0
  -7   2  11   -9.84  105.09   0
  -2  -7  11   30.54   65.12   0
   2   7  11   50.74   92.25   0
   7  -2  11    3.43   79.91   0
   7  -2  11    7.93   92.82   0
  -7   2  11   32.69   98.55   0
  -8  -1  11   48.31   96.01   0
   1  -8  11   23.81   62.84   0
   0   0  12 5042.27  167.34   0
   0   0  12 4894.63  157.46   0
   0   0 -12 4986.50  134.91   0
   0   0  12 5118.96   98.03   0
  -1   1  12  -28.17   26.52   0
  -1   1  12   -2.22   36.68   0
   1  -1 -12  -27.89   85.06   0
   1   1 -12  -29.34   88.41   0
  -1   1 -12  -43.05   37.12   0
  -1   1  12  -22.10   97.69   0
  -1  -1  12  -18.10   63.81   0
   1  -1 -12  -41.27   71.35   0
   1   1  12   13.85   37.95   0
   1  -1  12   -7.97   18.14   0
  -1   1 -12  -22.09   72.41   0
  -1   1  12  -56.80   39.48   0
  -1  -1  12  -30.53   41.15   0
   0   2 -12 2847.38  135.51   0
   0   2  12 2692.94  120.95   0
   0   2 -12 2806.82   93.88   0
   2   0  12 2683.17   87.23   0
   0  -2 -12 2655.24  131.06   0
   0   2 -12 2771.57  108.32   0
   0   2 -12 2766.31  148.82   0
   0   2  12 2671.84   88.39   0
   0   2 -12 2817.75  137.02   0
  -2   0 -12 2804.27  137.90   0
   0  -2  12 2844.36   85.87   0
   2   0 -12 2750.29  137.87   0
   0   2  12 2702.36   96.08   0
   2   0 -12 2684.60   71.24   0
  -2   2  12 3343.50  206.28   0
   2  -2  12 3171.49   93.05   0
   2   2  12 3193.46  112.72   0
   2   2 -12 3317.52  166.48   0
  -2   2  12 3308.67   93.20   0
  -2  -2  12 3237.71  177.98   0
   2   2  12 3289.00  118.78   0
   3   1 -12  -19.67   38.17   0
  -1   3  12   54.00   60.24   0
  -1   3 -12   30.11   72.03   0
   1  -3  12   -7.23   23.46   0
   3   1 -12  -39.66   85.76   0
  -3  -1  12  -13.50   75.93   0
  -1   3  12  -55.37   50.94   0
  -3  -1  12  -48.37  118.55   0
   3   1  12  -41.63   35.56   0
  -1   3  12    1.45   44.29   0
   1  -3  12   40.70   73.36   0
   3   1  12   33.22   58.94   0
  -3   1 -12   -4.45   64.81   0
   1   3 -12   -0.47   66.72   0
  -3   1  12    2.91  120.84   0
   1   3 -12   48.19   47.83   0
   3  -1  12   -0.52   44.84   0
   1   3 -12  -33.32  101.21   0
   1   3  12   23.24   39.31   0
   3  -1 -12   25.32   46.61   0
  -3   1  12    1.46   25.08   0
   1   3 -12   37.98   64.40   0
   3  -1  12    4.93   30.85   0
  -3   1  12   31.04   50.31   0
   3  -1 -12  -26.18   38.27   0
   1   3  12   -6.96   57.87   0
  -1  -3  12   38.58   85.23   0
   3  -1  12   30.77   48.00   0
  -1  -3 -12   60.65   53.40   0
   1   3  12   11.49   54.57   0
   3  -1  12  -10.92   53.15   0
  -3   3  12  -28.25   48.45   0
  -3   3  12   12.83  100.34   0
  -3  -3  12   27.03   84.69   0
   3   3 -12   -2.97  103.32   0
   3  -3  12  -28.55   44.09   0
   3  -3  12  -29.07   53.13   0
  -3  -3  12   -2.43   42.21   0
   3   3  12    6.35   48.37   0
  -2   4  12 2346.20  120.70   0
   2  -4  12 2071.93   86.11   0
  -2   4  12 2150.66  173.69   0
   4   2  12 2171.23  107.88   0
  -4  -2  12 2242.26  199.68   0
  -2   4  12 2177.26  101.62   0
   2  -4  12 2102.83   88.59   0
   4   2  12 2339.38  123.29   0
  -4   0  12 2598.60  106.70   0
   4   0  12 2412.94  105.42   0
   0   4  12 2495.10  104.20   0
   0   4  12 2416.92  148.03   0
   4   0  12 2384.77  103.14   0
   0  -4  12 2531.29  188.44   0
   4   0  12 2446.38  112.82   0
  -4   2  12 2176.77  108.93   0
   4  -2  12 2215.33  104.86   0
  -4   2  12 2334.44  122.33   0
   2   4 -12 2293.77  145.46   0
   4  -2  12 2206.83   98.05   0
   2   4  12 2233.56  134.58   0
  -2  -4  12 2294.26  189.75   0
   2   4  12 2387.76  124.33   0
  -4   4  12 1314.71  118.06   0
  -4   4  12 1135.70  196.79   0
  -4  -4  12 1225.52  125.03   0
   4  -4  12 1162.16   80.97   0
  -4  -4  12 1221.81  105.76   0
  -3   5  12   77.17   72.38   0
   3  -5  12  -11.69   40.25   0
  -3   5  12   74.52  123.78   0
  -5  -3  12  -26.33  121.17   0
   3  -5  12  -28.95   39.98   0
  -5  -3  12    4.19   64.23   0
  -5  -3 -12   13.65   84.17   0
   5   3  12   -1.63   84.44   0
  -1   5  12  -11.11   58.36   0
   1  -5  12  -33.08   46.00   0
  -1   5  12  -15.35   70.85   0
  -5  -1  12   -9.73   91.22   0
  -5  -1  12    7.22   61.83   0
  -5  -1  12  -60.95  152.40   0
   5   1  12  -13.75   63.53   0
  -1   5  12  -28.32   47.32   0
   5   1  12    1.30   49.31   0
   5   1  12   29.70   78.32   0
  -5   1  12   15.16   54.93   0
   5  -1  12    8.71   60.98   0
  -5   1  12   -2.16   74.84   0
   1   5  12  -17.09   93.79   0
   1   5  12  -17.99   54.62   0
   5  -1  12   13.21   45.50   0
  -1  -5  12   36.34  157.46   0
  -5   1  12  -22.54   72.39   0
   5  -1  12   18.81   47.65   0
   1   5  12  -23.15   52.44   0
  -5   1  12   14.08   45.56   0
  -5   3  12   29.86   84.09   0
  -3  -5  12   27.71   61.56   0
  -5   3  12    1.93   83.55   0
   5  -3  12   50.33   63.48   0
   3   5  12   44.50   87.03   0
  -5   3  12  -43.15   79.99   0
   5  -3  12   82.33   74.98   0
  -5   3  12   -6.87   83.02   0
  -5  -5  12   19.47   96.34   0
  -5   5  12    9.49  101.27   0
   5  -5  12   -8.50   65.06   0
   5  -5  12  -16.08   68.35   0
   5   5  12   28.80   96.51   0
  -4   6  12 1200.04  123.83   0
  -4   6  12 1179.13  215.86   0
  -6  -4  12 1191.69  128.91   0
  -6  -4 -12 1294.88  150.89   0
  -2   6  12 1250.13  128.84   0
   2  -6  12 1033.34   85.06   0
  -6  -2  12 1228.62  229.38   0
   2  -6  12 1041.97  160.50   0
   6   2  12 1137.37   99.77   0
   6   2  12 1215.29  112.05   0
   0   6  12 1380.16  117.72   0
   0   6  12 1510.03  132.62   0
   0  -6  12 1310.38   82.66   0
  -6   0  12 1300.83  212.16   0
   6   0  12 1503.78  105.95   0
   0  -6  12 1346.89  208.47   0
   0  -6  12 1416.68   83.80   0
   6   0  12 1379.48  101.44   0
   6   0  12 1468.23  121.94   0
  -6   2  12 1273.84  105.68   0
   2   6  12 1239.77  150.33   0
  -6   2  12 1182.45  109.81   0
   6  -2  12 1155.45  100.65   0
  -6   2  12 1224.64  111.71   0
  -6   4  12 1172.12  135.95   0
   6  -4  12 1165.93  106.65   0
   3  -7  12  -11.59   52.41   0
  -1   7  12  -31.81  115.21   0
   1  -7  12   16.67   61.10   0
  -7  -1  12   -5.96  148.36   0
   7   1  12   43.64   78.05   0
   1  -7  12   68.83  189.12   0
   1  -7  12  -51.46   58.20   0
   7   1  12    9.99   86.92   0
   7   1  12  -17.08  103.79   0
  -7   1  12  -41.77  172.62   0
  -7   1  12  -22.78   95.43   0
   1   7  12   44.83  117.15   0
   7  -1  12   48.90   74.63   0
  -1  -7  12  -37.14  152.45   0
   7  -1  12   16.65   83.62   0
  -7   3  12   31.98  103.16   0
   0   1  13   31.99   64.88   0
   0   1 -13   22.68   97.63   0
   1   0 -13   -3.54   91.94   0
   0  -1 -13  -16.84   62.07   0
   0   1 -13  -50.82   74.26   0
   0   1  13  -11.33   27.74   0
   1   0 -13  -34.38   81.19   0
   1   0  13   35.46   60.61   0
   0   1  13    5.25   27.72   0
   1   0 -13   -9.43   29.65   0
   1   0  13   -5.70   25.36   0
   0   1 -13   -9.61   56.84   0
   0   1  13  -11.61   53.24   0
   0  -1  13   36.19   84.00   0
   0  -1  13    3.19   21.57   0
   1   0 -13  -21.65   79.88   0
  -1   0  13   -7.34   23.83   0
   0   1  13   18.83   39.63   0
   0   1 -13  -29.94   49.16   0
   0   1  13   20.74   24.32   0
   0  -1  13   15.56   25.14   0
   0  -1 -13   12.00   67.92   0
  -1   2  13  -15.29   38.15   0
  -1   2 -13   -1.86   81.09   0
  -1   2  13  -15.79   47.95   0
  -1   2 -13   34.44   62.79   0
  -2  -1  13   18.46   31.28   0
  -1   2  13    8.94   88.82   0
  -2  -1  13  -20.56   97.61   0
  -2  -1  13   36.09   90.50   0
   2   1  13  -15.76   46.02   0
  -1   2  13  -17.08   39.41   0
   1  -2  13   16.17   29.12   0
  -2  -1  13   17.55   95.07   0
   1  -2  13    4.91   69.83   0
   2   1 -13   -1.39   86.87   0
   2   1  13    2.03   45.29   0
   2   1  13  -10.45   38.09   0
  -2   1 -13   71.90   67.50   0
  -1  -2  13   -6.47   81.18   0
  -2   1  13   28.86  118.65   0
   2  -1  13   46.69   38.32   0
   1   2  13   44.34   51.51   0
  -2   1  13   49.59   29.90   0
   2  -1 -13   45.43   40.87   0
   1   2  13   47.20   76.56   0
   1   2 -13   83.95   90.39   0
   2  -1 -13    6.29   52.54   0
  -1  -2  13   -7.76  112.94   0
   2  -1  13   20.13   40.13   0
   1   2  13   44.48   47.24   0
  -1  -2 -13   70.96   68.13   0
  -2   1  13   20.49   71.28   0
   2  -1  13   29.45   51.34   0
   1   2  13   49.73   49.11   0
  -2   3  13   -0.27   63.96   0
   3   2 -13  -44.51  110.20   0
  -2   3  13  -19.84  132.15   0
  -3  -2  13   19.65   76.50   0
   3   2  13   -5.70   38.22   0
   3   2 -13    0.70   70.49   0
  -3  -2  13    4.80   91.05   0
  -2   3  13  -23.11   45.34   0
   2  -3  13  -45.86   37.04   0
  -3  -2  13   40.23   49.04   0
   3   2  13  -35.27   62.31   0
   3   0 -13  -17.65   56.63   0
  -3   0  13   11.07  126.69   0
   3   0  13   -6.99   46.39   0
   0   3  13   44.85   55.19   0
   3   0  13   19.53   43.65   0
  -3   0  13    4.78   34.30   0
   0  -3  13   55.88   80.68   0
   3   0  13  -22.30   49.84   0
   0   3  13   47.20   41.24   0
   3   0  13   -7.07   55.29   0
   2   3  13   43.19   64.30   0
  -3   2  13   69.21   63.48   0
  -2  -3  13   78.58   80.14   0
  -3   2  13   50.84  137.05   0
   3  -2  13   62.65   50.76   0
  -2  -3  13   55.01   53.43   0
   2   3  13   40.82   60.06   0
   3  -2  13   -2.14   41.96   0
   2   3 -13   65.10   87.46   0
   3  -2 -13   17.00   51.93   0
   3  -2  13   81.05   39.39   0
  -3   4  13   -7.06   57.63   0
   3  -4  13    9.26   51.19   0
  -3   4  13  -26.94  151.56   0
  -4  -3  13  -64.97   74.93   0
  -3   4  13  -29.93   39.30   0
   3  -4  13   -6.19   50.62   0
   3  -4  13   -2.21   92.81   0
  -4  -3  13  -27.78   72.05   0
   4   3  13  -53.95   71.28   0
  -1   4  13   83.39   60.54   0
  -1   4  13    1.40   63.90   0
  -4  -1  13  -15.85   96.81   0
  -4  -1  13   11.01  153.54   0
   4   1  13  -32.77   55.03   0
   1  -4  13   34.56   37.19   0
   1  -4  13   87.87  126.70   0
   4   1  13   18.56   61.29   0
   4   1  13   37.80   68.38   0
   1   4  13    7.25   67.57   0
  -4   1  13  -43.61  139.00   0
   1   4 -13   -6.86   81.38   0
  -4   1  13   -4.25   63.39   0
   4  -1  13   -3.71   40.56   0
   1   4  13    9.02   62.24   0
   4  -1  13   23.90   53.61   0
  -4   1  13   27.08   59.63   0
  -1  -4  13  -20.42  139.86   0
   4  -1  13  -10.73   44.58   0
   1   4  13  -10.06   48.39   0
   4  -1  13  -29.68   62.64   0
  -4   3  13   45.39   55.48   0
  -3  -4  13   55.61   67.25   0
   4  -3  13  -18.77   57.17   0
   4  -3  13    2.96   46.30   0
   3   4  13  -17.82   54.25   0
  -4   5  13   11.28   75.88   0
   4  -5  13  -17.06   58.08   0
  -4   5  13  -22.66  173.25   0
  -5  -4  13  -19.05  117.31   0
   4  -5  13   62.62   62.71   0
   4  -5  13   15.95  144.95   0
  -5  -4  13  -13.29   84.69   0
   5   4  13  -70.50   91.60   0
  -2   5  13   20.09   68.43   0
   2  -5  13    9.49   51.55   0
  -5  -2  13   72.79  125.70   0
  -2   5  13   16.80   65.83   0
   2  -5  13  -10.47   47.77   0
   2  -5  13    6.38  140.88   0
   5   2  13   49.46   68.14   0
   0   5  13   19.06   84.47   0
   0   5  13   22.30   69.33   0
  -5   0  13   30.13  145.71   0
  -5   0  13   20.89  132.06   0
  -5   0  13   21.69   70.73   0
   5   0  13  -28.06   61.87   0
   0   5  13  -17.74   52.53   0
   5   0  13   14.13   59.30   0
   0  -5  13    0.09  145.53   0
   5   0  13   52.29   69.06   0
   5   0  13   36.17   75.78   0
  -5   2  13    6.44   61.65   0
  -5   2  13   -9.54   76.27   0
   5  -2  13   -2.00   61.38   0
  -2  -5  13   -5.79  119.74   0
  -5   2  13  -63.99   83.78   0
   5  -2  13  -14.72   70.77   0
   2   5  13   -6.36   62.31   0
  -5   2  13  -24.94   65.14   0
  -5   4  13  -99.64   89.22   0
  -4  -5  13  -53.14   63.74   0
  -5   4  13  -44.97  203.66   0
  -3   6  13  -11.51   78.18   0
   3  -6  13  -32.44   48.56   0
   3  -6  13  -31.76   57.06   0
  -6  -3  13    3.97   90.69   0
   3  -6  13  -30.85  161.34   0
  -1   6  13   42.97   97.23   0
  -6  -1  13   16.60  110.12   0
  -6  -1  13  -36.43  153.73   0
   1  -6  13  -48.15  125.95   0
   1  -6  13   -5.30   46.00   0
   6   1  13  -42.31   79.23   0
   6   1  13   21.05   87.80   0
  -6   1  13   -6.95   84.74   0
   6  -1  13   12.54   55.22   0
  -1  -6  13  -21.37  138.13   0
   1   6  13   -4.27   86.80   0
   6  -1  13  -18.18   79.04   0
  -6   3  13   22.06   69.10   0
  -6   3  13  -76.05  208.37   0
  -6   3  13  -27.52   74.64   0
  -3  -6  13  -33.21   86.45   0
   6  -3  13  -23.58   55.64   0
   6  -3  13  -59.17   82.69   0
  -6   3  13   11.64   76.39   0
   2  -7  13   48.52   64.88   0
  -7   2  13   26.62   99.66   0
  -1   1  14 2476.46  188.49   0
  -1   1 -14 2448.57  101.53   0
   1  -1  14 2466.14   72.94   0
  -1  -1  14 2545.65  175.15   0
  -1   1  14 2448.42   78.23   0
  -1  -1  14 2560.83  162.87   0
   1  -1  14 2434.09  137.17   0
   1  -1 -14 2617.41  138.03   0
  -1  -1 -14 2524.20  131.11   0
   1   1  14 2440.36   94.65   0
   0   2  14  -10.99   33.70   0
   0   2 -14   -6.79   94.28   0
   0   2  14   51.81   72.76   0
  -2   0 -14  -17.29   60.87   0
   2   0  14   12.89   42.16   0
   0   2  14   16.36   49.08   0
   0  -2  14  -27.36   99.77   0
   2   0 -14   21.79   90.69   0
   2   0  14    3.19   30.99   0
   0   2  14  -16.04   47.85   0
   0  -2 -14  -30.49   71.29   0
   2   0  14   -5.20   49.26   0
  -2   2  14  -24.93   52.60   0
  -2   2 -14   -2.29   54.45   0
  -2  -2  14  -40.64   71.25   0
   2  -2  14   39.13   42.05   0
  -2   2  14    8.75   82.37   0
   2   2  14  -27.48   48.30   0
  -2  -2  14   -4.74   60.07   0
   2  -2  14   12.94   34.14   0
   2  -2 -14    1.43   50.90   0
  -2  -2  14    1.36  117.38   0
   2  -2  14  -11.30   40.89   0
   2   2  14  -27.77   60.63   0
  -1   3  14 2169.77  114.28   0
  -3  -1  14 2117.71  180.96   0
   3   1  14 2121.57   91.93   0
  -1   3  14 2026.71  118.49   0
  -1   3  14 2107.10   88.95   0
   1  -3  14 2072.93  168.39   0
   3   1  14 2089.71  101.53   0
   1   3  14 1924.07  106.22   0
  -1  -3  14 1888.03  123.71   0
  -3   1  14 2053.22  198.01   0
   3  -1  14 2017.93   92.15   0
   1   3  14 2051.08  102.39   0
  -1  -3  14 2061.66  193.61   0
   1   3  14 1914.04   96.03   0
   3  -1  14 2006.33  104.03   0
  -3   3  14 1628.89  110.03   0
  -3  -3  14 1637.09  139.75   0
   3   3  14 1539.28   92.08   0
   3  -3  14 1615.13   94.88   0
   3   3  14 1569.22  102.03   0
  -2   4  14  -40.18  153.45   0
   4   2  14   -0.74   61.38   0
  -4  -2  14  -58.04  119.83   0
  -2   4  14    5.62   44.07   0
   2  -4  14    5.01   47.33   0
  -4  -2  14  -27.11   54.38   0
   2  -4  14  -19.71  127.07   0
   4   2  14   -4.16   55.95   0
  -4   0  14   83.04  124.61   0
   4   0  14   77.15   56.15   0
   0   4  14   25.35   45.67   0
   0   4  14   57.63   67.14   0
   4   0  14   75.61   61.35   0
   4   0  14   45.32   47.92   0
   0   4  14   49.34   50.92   0
   4   0  14   10.21   71.68   0
  -4   2  14   20.69   60.27   0
   4  -2  14   37.67   58.87   0
   2   4  14   11.49   69.88   0
   2   4  14   -6.57   96.67   0
   4  -2  14   61.36   59.82   0
   2   4  14   17.30   55.67   0
  -4   4  14  -39.66   65.82   0
  -4   4  14  -96.68  143.19   0
   4  -4  14    3.77   46.58   0
   4   4  14  -45.03   85.35   0
  -3   5  14 1400.84  132.98   0
  -3   5  14 1432.70  228.40   0
   3  -5  14 1382.39  195.58   0
   5   3  14 1467.52  129.25   0
  -1   5  14 1346.79  114.20   0
  -5  -1  14 1213.14  178.91   0
  -5  -1  14 1159.83  221.15   0
   1  -5  14 1188.86  183.71   0
   5   1  14 1275.91   96.45   0
   5   1  14 1258.92  113.92   0
  -5   1  14 1419.76  223.30   0
  -5   1  14 1593.80  110.70   0
   1   5  14 1518.47  149.73   0
   5  -1  14 1531.84   91.25   0
   5  -1  14 1451.48  107.66   0
  -5   3  14 1108.49  196.72   0
  -3  -5  14 1111.00  108.90   0
   5  -3  14 1118.69   82.18   0
   5  -3  14 1144.78  109.09   0
  -2   6  14  -28.63   96.76   0
  -6  -2  14   -8.76  104.41   0
   6   2  14   42.49   84.52   0
   6   2  14    4.00   73.28   0
  -6   0  14  -89.73  131.29   0
  -6   0  14  -36.55  190.19   0
   0   6  14   -8.16  115.11   0
   6   0  14   33.31   69.38   0
   0  -6  14   11.46  136.59   0
   6   0  14  -22.51   60.31   0
   6   0  14    1.85   68.37   0
  -6   2  14  -63.52  219.55   0
  -6   2  14   27.95   92.06   0
   2   6  14   -0.90  122.50   0
   6  -2  14  -47.08   54.66   0
  -2  -6  14  -33.69  189.83   0
  -6   2  14   41.60   95.47   0
   6  -2  14   59.41   63.91   0
   0  -1  15   27.79   54.28   0
   0   1  15   13.19   54.74   0
  -1   0  15   -7.10  118.78   0
  -1   0  15  -58.34   55.54   0
  -1   0  15   12.22   76.02   0
   0   1 -15  -40.00   77.95   0
   0   1  15  -41.91   34.48   0
   1   0  15   -0.65   63.61   0
   0  -1  15  -15.96  102.89   0
   1   0  15   56.10   91.40   0
  -1   0 -15   29.00   77.92   0
   0  -1 -15  -44.64   77.69   0
  -1   2 -15   27.12  110.26   0
  -2  -1  15   10.53  123.32   0
  -1   2  15   56.40   59.96   0
   2   1  15   21.01   35.54   0
  -2  -1  15   74.58   98.42   0
  -1   2  15    9.06   46.66   0
   1  -2  15   76.44   81.26   0
   2   1  15   -3.59   35.67   0
  -1   2  15   21.70   47.86   0
   2   1  15    5.20   55.16   0
  -1  -2  15  -20.77   92.77   0
   2  -1  15  -13.47   37.42   0
   1   2  15    0.62   49.36   0
  -1  -2  15  -22.18  119.14   0
   2  -1  15  -41.43   41.29   0
   1   2  15    1.44   61.39   0
   2  -1  15   28.72   49.32   0
   1   2  15  -25.40   51.38   0
  -3  -2  15    0.62   85.15   0
   3   2  15  -11.64   57.41   0
  -2   3  15  -20.67   39.16   0
  -3  -2  15   17.46   85.02   0
   2  -3  15   -2.39   90.95   0
   3   2  15  -24.36   66.24   0
   0   3  15   43.57   43.73   0
   3   0  15   25.60   54.66   0
   0   3  15   30.22   56.00   0
   0   3  15   66.11   83.17   0
   3   0  15    1.66   46.77   0
   0  -3  15   47.12   94.69   0
   3   0  15   10.03   39.77   0
   3   0  15   64.11   61.01   0
  -3   2  15   56.81   44.58   0
  -2  -3  15  -26.71   87.73   0
  -3   2  15   38.68  114.74   0
   3  -2  15   -2.99   35.31   0
   2   3  15   -7.34   47.11   0
   3  -2  15   -9.58   42.90   0
   2   3  15   38.07   70.01   0
  -2  -3  15  -33.40  141.10   0
   3  -2  15   29.33   39.84   0
   2   3  15   22.47   65.80   0
  -3   4  15  105.89   84.08   0
  -3   4  15   22.31  180.54   0
  -4  -3  15   -8.40  115.68   0
   3  -4  15   36.90   42.99   0
   3  -4  15   58.65  142.54   0
   4   3  15    4.18   64.98   0
  -1   4  15   14.65   83.79   0
  -4  -1  15  -19.09  132.91   0
   4   1  15    4.84   63.05   0
  -4  -1  15   40.85  123.03   0
  -1   4  15   40.44   61.52   0
   1  -4  15   42.27  138.15   0
   4   1  15  -33.70   47.79   0
   4   1  15   33.66   75.14   0
  -4   1  15   20.73  164.39   0
   4  -1  15    1.60   45.27   0
   1   4  15   -4.13   66.15   0
  -1  -4  15  -27.14  154.18   0
   1   4  15  -47.34   69.53   0
  -4   3  15    4.32   74.04   0
  -3  -4  15   23.39   69.28   0
   4  -3  15  -10.81   54.91   0
   3   4  15   10.43   84.96   0
   4  -3  15  -36.02   51.86   0
   3   4  15   19.32   84.11   0
  -4   5  15   18.95   79.03   0
   4  -5  15   44.05   61.50   0
  -2   5  15  -74.72   95.61   0
  -5  -2  15   17.25  132.73   0
  -5  -2  15   -8.29  130.90   0
   2  -5  15  -18.26  118.14   0
   5   2  15   27.47   76.46   0
   5   2  15  -74.49   65.80   0
  -5   0  15  -19.35  164.23   0
  -5   0  15   -6.60  187.87   0
   0   5  15   35.44  102.51   0
   5   0  15  -31.89   49.20   0
   0  -5  15   38.22  161.27   0
   5   0  15    2.46   55.78   0
   0   5  15   11.07   60.89   0
   5   0  15  -74.88   76.83   0
   2   5  15   80.16   68.60   0
   2   5  15   35.56  115.83   0
  -5   2  15  -34.56  189.57   0
   5  -2  15  -41.92   60.60   0
   5  -2  15  -22.66   54.86   0
  -5   4  15   -4.28   84.42   0
  -4  -5  15   -5.64   66.35   0
   5  -4  15   -1.05   65.95   0
   6   1  15   -2.15   54.43   0
   6   1  15   -9.94   62.74   0
   6  -1  15  -17.69   65.35   0
   6  -1  15   29.24   61.22   0
   0   0  16 1687.00  108.25   0
  -1  -1  16   30.17  113.21   0
  -1   1  16    2.19   52.42   0
   1  -1  16   62.54   51.57   0
  -1  -1  16   85.27  113.02   0
   1  -1  16   -8.42   76.20   0
   1   1  16   18.23   78.93   0
   1   1  16   38.87   38.00   0
  -2   0  16 1947.55  187.04   0
  -2   0  16 2007.07  165.26   0
   0   2  16 1989.69  131.91   0
   0   2  16 1963.32   90.41   0
   2   0  16 1933.57   96.58   0
  -2   2  16 1425.03  175.54   0
   2   2  16 1401.41   84.90   0
   2   2  16 1366.14   82.41   0
   2   2  16 1299.72  115.97   0
  -2  -2  16 1348.58  143.28   0
   2  -2  16 1438.88  157.55   0
   2   2  16 1372.37   99.77   0
  -3  -1  16   13.58  109.63   0
  -1   3  16   45.49   89.87   0
   3   1  16   16.67   57.30   0
  -3  -1  16   13.08  120.27   0
  -1   3  16  -22.89   56.18   0
   3   1  16  -27.24   38.82   0
   1  -3  16   18.75  124.65   0
   3   1  16  -38.91   56.53   0
  -1   3  16    5.28   57.04   0
   3   1  16   14.36   71.57   0
   1   3  16   24.83   77.84   0
  -3   1  16  -25.75  123.05   0
   3  -1  16  -21.24   39.03   0
   1   3  16   22.40   65.57   0
   3  -1  16   29.82   42.04   0
   3  -1  16  -28.97   49.03   0
   1   3  16  -42.63   42.57   0
   1   3  16  -11.36   62.63   0
  -3   3  16  -67.14   70.90   0
  -3  -3  16    6.71  103.13   0
   3  -3  16  -26.17  135.91   0
   3   3  16   -5.43   74.66   0
  -2   4  16 1120.04  102.07   0
  -4  -2  16  966.55  142.37   0
  -4  -2  16  963.12  145.81   0
   4   2  16 1066.11   98.95   0
   4   2  16 1008.07  107.73   0
   0   4  16 1247.15  118.30   0
  -4   0  16 1289.49  215.26   0
   4   0  16 1184.81   77.51   0
   0  -4  16 1281.20  189.46   0
   4   0  16 1151.88   86.80   0
   0   4  16 1297.00  105.70   0
   4   0  16 1189.51  100.91   0
  -4   2  16 1169.45  222.97   0
   4  -2  16 1069.50   79.41   0
   4  -2  16 1219.20   92.77   0
   2   4  16 1104.42   96.40   0
  -4   4  16  865.70  107.55   0
   4  -4  16  935.49   83.46   0
  -3   5  16  -13.85   92.59   0
  -5  -3  16   13.17  131.26   0
   5   3  16  -39.02   64.98   0
  -1   5  16   41.55   73.32   0
  -1   5  16   72.34  119.15   0
  -5  -1  16   70.32  118.42   0
  -5  -1  16  -14.27  157.35   0
   5   1  16  -36.95   63.34   0
   1  -5  16    4.96  123.58   0
   5   1  16  -15.53   57.79   0
   5   1  16   -5.75   81.76   0
  -5   1  16   -9.33  189.17   0
   5  -1  16   23.33   61.81   0
   1   5  16    4.63  109.14   0
  -1  -5  16  -16.19  175.92   0
   5  -1  16   72.74   59.16   0
   5  -3  16  -29.73   62.76   0
   5  -3  16  -26.01   59.59   0
  -1   0  17   40.22  113.56   0
   0   1  17  -32.44   82.91   0
   0  -1  17   20.59  107.67   0
  -1   0  17   15.78   62.54   0
   1   0  17   54.06   81.34   0
  -2  -1  17  -20.89  105.13   0
  -1   2  17   37.37   82.98   0
  -2  -1  17  -43.59  141.84   0
   2   1  17  -13.46   93.40   0
   1  -2  17   -7.11  119.38   0
   2   1  17   -7.32   43.40   0
   1   2  17   22.79   96.74   0
  -2   1  17   56.90  120.45   0
   1   2  17   37.00   42.27   0
  -1  -2  17   33.22  133.10   0
   2  -1  17  -16.75  121.40   0
   1   2  17    1.79   58.02   0
  -2   3  17  -19.67   66.89   0
  -3  -2  17   20.36  126.21   0
   2  -3  17   39.12  108.85   0
   3   2  17   53.86   64.86   0
   3   2  17  -23.50   79.00   0
  -3   0  17  -12.52  114.25   0
   0   3  17   -5.51   49.28   0
   0  -3  17   56.91  104.71   0
   3   0  17   12.82   39.28   0
   0   3  17  -46.08   60.81   0
   0   3  17   -8.91   95.01   0
   3   0  17   -7.18   64.02   0
  -2  -3  17   15.35   98.28   0
  -3   2  17  -41.48  173.10   0
  -2  -3  17   69.62  155.49   0
   3  -2  17   23.31  104.16   0
   2   3  17   28.91  110.45   0
   2   3  17  -51.78   71.29   0
  -3   4  17  -22.86   66.97   0
  -4  -3  17  -28.50  124.02   0
   4   3  17   53.96   63.28   0
   4   3  17   28.86   69.55   0
  -4  -1  17  -49.69  118.39   0
  -1   4  17    8.37   84.07   0
  -4  -1  17   -3.38  150.16   0
   1  -4  17  -12.31  150.00   0
   4   1  17   -4.39   53.69   0
  -1   4  17  -31.98   71.05   0
   4   1  17  -27.34   75.17   0
  -4   1  17   36.36  144.47   0
   1   4  17   13.20   84.92   0
  -1  -4  17   80.63  165.06   0
   4  -1  17   47.52   64.69   0
   1   4  17  -24.90   56.58   0
   3   4  17   25.35   67.48   0
   5   0  17  -22.76   68.12   0
   5   0  17   32.17   72.72   0
   5   0  17   23.21   79.91   0
   5  -2  17  -44.63   59.13   0
   5  -2  17   16.23   59.54   0
   1   1  18 1260.38  126.57   0
  -1   1  18 1292.67  100.85   0
   1  -1  18 1195.77  135.98   0
  -2   0  18  -33.24  151.45   0
  -2   0  18  -55.83  143.01   0
   2   0  18  -26.18   72.27   0
   0   2  18   34.28   90.20   0
   0  -2  18  -47.56  139.94   0
  -2   2  18    9.46  131.00   0
  -2  -2  18   36.43  123.05   0
   2  -2  18   34.58  137.75   0
   2   2  18  -67.42  112.27   0
   2   2  18   -3.41   68.02   0
  -3  -1  18  960.70  214.62   0
   1  -3  18  812.09  171.66   0
   3   1  18  879.63   93.62   0
  -1   3  18  931.00  108.67   0
  -3   1  18 1236.49  232.91   0
   1   3  18 1073.46  136.26   0
  -1  -3  18 1124.77  194.41   0
   3   3  18  853.55   91.91   0
  -4  -2  18  -32.70  143.28   0
   4   2  18   21.91   84.15   0
  -4   0  18   34.38  147.40   0
   0  -4  18 -101.85  155.86   0
   4   0  18   -5.71   79.94   0
  -2  -4  18  -74.35  173.84   0
   2   4  18    5.42   88.08   0
   1   0  19    8.99   92.16   0
   0   1  19   73.37   88.43   0
  -1   2  19   62.27   76.52   0
  -2  -1  19   -1.05  110.20   0
  -2  -1  19  -18.86  111.00   0
   1  -2  19  -18.59  141.30   0
   2   1  19   17.77  106.58   0
  -2   1  19  -50.23  167.57   0
   1   2  19  -89.53   95.79   0
  -3  -2  19  -19.26  137.19   0
   3   2  19   57.18   80.36   0
  -3   0  19 -132.19  170.84   0
   0  -3  19  -14.66  154.37   0
  -2  -3  19  -51.29  145.86   0
   3  -2  19    1.51  143.92   0
   1   1  20   52.50  101.37   0
   0   2  20 1101.01  128.65   0
   2   0  20 1018.28  139.05   0
   2  -2  20  529.77  169.10   0
;
_shelx_hkl_checksum     81050
_shelx_res_file
;
TITL LILU[MOO4]2 (STARH09 IN I41/A)
    C:\Crystal\X-Red32\LiLuMo2O.res
    created by SHELXL-2018/1 at 17:33:32 on 07-Nov-2023
CELL  0.56083  5.10520  5.10520 11.08000 90.00000 90.00000 90.00000
ZERR 2  0.00030  0.00030  0.00070  0.00000  0.00000  0.00000
LATT 2
SYMM -X+ 0.50000, -Y, Z+ 0.50000
SYMM -Y+ 0.75000, X+ 0.25000, Z+ 0.25000
SYMM Y+ 0.75000, -X+ 0.75000, Z+ 0.75000
SFAC LI LU MO O
UNIT 2 2 4 16
PLAN 10
EADP LI LU
FMAP 2
L.S. 3
BOND
ACTA
SHEL 1000 0.6
REM EXYZ LI LU
WGHT    0.020600    1.148200
EXTI    0.043967
FVAR       0.50153
LI    1    0.000000    0.250000    0.625000    10.12500    0.00754    0.00754 =
         0.00753    0.00000    0.00000    0.00000
LU    2    0.000000    0.250000    0.625000    10.12500    0.00754    0.00754 =
         0.00753    0.00000    0.00000    0.00000
MO    3    0.000000    0.250000    0.125000    10.25000    0.00972    0.00972 =
         0.01141    0.00000    0.00000    0.00000
O     4    0.248007    0.407001    0.039282    11.00000    0.02029    0.01574 =
         0.01770    0.00268    0.00491   -0.00120
HKLF 4
REM  LILU[MOO4]2 (STARH09 IN I41/A)
REM R1 =  0.0186 for     162 Fo > 4sig(Fo)  and  0.0579 for all     352 data
REM     15 parameters refined using      0 restraints
END
WGHT      0.0206      1.1482
REM Highest difference peak  1.135,  deepest hole -1.223,  1-sigma level  0.212
Q1    1  -0.0519  0.1402  0.6203  11.00000  0.05    1.13
Q2    1   0.0557  0.3706  0.1256  11.00000  0.05    0.78
Q3    1  -0.1708  0.2485  0.5579  11.00000  0.05    0.60
Q4    1   0.1272  0.4180  0.0671  11.00000  0.05    0.56
Q5    1   0.0215  0.4243 -0.0193  11.00000  0.05    0.47
Q6    1   0.1930  0.2749  0.0605  11.00000  0.05    0.47
Q7    1   0.4133  0.3508  0.0564  11.00000  0.05    0.43
Q8    1   0.3976  0.1824  0.0577  11.00000  0.05    0.42
Q9    1   0.5000  0.2500  0.0880  10.50000  0.05    0.40
Q10   1   0.0924  0.6616  0.0593  11.00000  0.05    0.39
;
_shelx_res_checksum     51792
