# Supplementary material for: Mixed occupancy: the crystal structure of scheelite-type LiLu[MoO4]2
Source: Acta Crystallogr E Crystallogr Commun. 2024 May 17;80(Pt 6):607–9. doi: 10.1107/S2056989024004365 (PMC11151311; doi:10.1107/S2056989024004365)
Supplement: Supplementary file 2 [file e-80-00607-Isup2.hkl]

data_I                                                                          
_shelx_title ' LILU[MOO4]2 (STARH09 IN I41/A)'                                  
_shelx_refln_list_code          4                                               
_shelx_F_calc_maximum      258.53                                               
_exptl_crystal_F_000       444.00                                               
_reflns_d_resolution_high  0.6002                                               
                                                                                
loop_                                                                           
 _space_group_symop_operation_xyz                                               
 'x, y, z'                                                                      
 '-x+1/2, -y, z+1/2'                                                            
 '-y+3/4, x+1/4, z+1/4'                                                         
 'y+3/4, -x+3/4, z+3/4'                                                         
 'x+1/2, y+1/2, z+1/2'                                                          
 '-x+1, -y+1/2, z+1'                                                            
 '-y+5/4, x+3/4, z+3/4'                                                         
 'y+5/4, -x+5/4, z+5/4'                                                         
 '-x, -y, -z'                                                                   
 'x-1/2, y, -z-1/2'                                                             
 'y-3/4, -x-1/4, -z-1/4'                                                        
 '-y-3/4, x-3/4, -z-3/4'                                                        
 '-x+1/2, -y+1/2, -z+1/2'                                                       
 'x, y+1/2, -z'                                                                 
 'y-1/4, -x+1/4, -z+1/4'                                                        
 '-y-1/4, x-1/4, -z-1/4'                                                        
                                                                                
_cell_length_a     5.1052                                                       
_cell_length_b     5.1052                                                       
_cell_length_c    11.0800                                                       
_cell_angle_alpha  90.000                                                       
_cell_angle_beta   90.000                                                       
_cell_angle_gamma  90.000                                                       
                                                                                
_shelx_F_squared_multiplier     1.000                                           
                                                                                
loop_                                                                           
 _refln_index_h                                                                 
 _refln_index_k                                                                 
 _refln_index_l                                                                 
 _refln_F_squared_calc                                                          
 _refln_F_squared_meas                                                          
 _refln_F_squared_sigma                                                         
 _refln_observed_status                                                         
   0   2   0      34839.16      35026.68       181.47 o                         
   2   2   0      57085.61      53062.04       222.72 o                         
  -2   4   0      26979.79      25068.31       363.37 o                         
   0   4   0      31785.73      30554.07       301.96 o                         
   2   4   0      26862.04      26276.21       267.50 o                         
   4   4   0      12668.11      12727.61       185.30 o                         
  -4   6   0      11209.04      11423.20       262.44 o                         
  -2   6   0      11382.91      11459.15       234.98 o                         
   0   6   0      14436.56      14554.20       213.10 o                         
   2   6   0      11551.96      11711.02       224.38 o                         
   4   6   0      11046.34      11619.48       313.59 o                         
   6   6   0       4103.92       4751.25       236.36 o                         
  -2   8   0       5672.30       6263.78       224.92 o                         
   0   8   0       7206.28       7761.46       212.44 o                         
   2   8   0       5527.17       5894.94       239.32 o                         
   0   1   1        273.69        179.37         7.19 o                         
  -1   2   1        961.14        881.79        21.47 o                         
   1   2   1       1540.51       1723.40        33.39 o                         
  -2   3   1        572.26        547.57        30.27 o                         
   0   3   1        100.51        100.45        20.62 o                         
   2   3   1        285.33        275.98        23.51 o                         
  -3   4   1         14.81        -15.50        46.28 o                         
  -1   4   1        209.01        223.01        24.89 o                         
   1   4   1        165.02        132.13        30.29 o                         
   3   4   1        260.68        185.08        45.07 o                         
  -4   5   1         13.87         29.60        55.33 o                         
  -2   5   1        223.75        254.55        44.95 o                         
   0   5   1          8.97          3.69        54.73 o                         
   2   5   1         36.40         34.58        38.41 o                         
   4   5   1         77.04         54.05        50.12 o                         
  -5   6   1         26.39        -47.36        95.04 o                         
  -3   6   1          5.63        104.28        57.80 o                         
  -1   6   1         63.96         52.41        50.25 o                         
   1   6   1          5.19        -13.36        52.12 o                         
   3   6   1         24.41         93.19        56.06 o                         
   5   6   1          3.38        -23.60        79.90 o                         
  -4   7   1         29.72        -12.14       109.87 o                         
  -2   7   1          5.53        -37.28        62.58 o                         
   0   7   1          7.96        -19.94        58.18 o                         
   2   7   1         91.46        106.11        73.73 o                         
   4   7   1          5.42        -52.83        98.86 o                         
  -1   8   1         12.89        -29.55        76.39 o                         
   1   8   1         67.09         63.97        87.21 o                         
   1   1   2      66839.71      67447.66       273.00 o                         
   0   2   2        454.33        482.48        15.21 o                         
   2   2   2          2.02         11.72        17.37 o                         
  -1   3   2      43845.99      41442.83       211.59 o                         
   1   3   2      34166.68      33106.99       150.46 o                         
   3   3   2      26419.40      26010.42       197.09 o                         
  -2   4   2        199.92        164.57        34.49 o                         
   0   4   2        803.37        817.79        38.86 o                         
   2   4   2        275.24        266.83        29.02 o                         
   4   4   2          1.57        -36.61        42.21 o                         
  -3   5   2      15761.29      14991.93       157.20 o                         
  -1   5   2      16453.59      16098.91       156.43 o                         
   1   5   2      22535.66      22255.43       193.36 o                         
   3   5   2      13832.85      13858.44       129.46 o                         
   5   5   2       9286.55       9316.87       154.51 o                         
  -4   6   2          0.97         47.19        82.87 o                         
  -2   6   2         91.47         99.94        49.92 o                         
   0   6   2        261.11        303.13        53.45 o                         
   2   6   2        118.10        154.95        48.49 o                         
   4   6   2          5.40         26.44        73.08 o                         
  -3   7   2       7183.31       6885.38       188.30 o                         
  -1   7   2      10152.92      10281.19       142.69 o                         
   1   7   2       8351.60       8225.98       183.26 o                         
   3   7   2       7672.92       7924.83       193.53 o                         
  -2   8   2          1.71        -79.64        88.14 o                         
   0   8   2         17.81         -9.26        82.00 o                         
   2   8   2          3.40        -96.09        96.09 o                         
   0   1   3        451.58        358.68         9.86 o                         
  -1   2   3       1308.33       1439.08        24.01 o                         
   1   2   3        131.66        131.23        14.04 o                         
  -2   3   3         22.04         11.51        22.72 o                         
   0   3   3        353.78        353.06        20.05 o                         
   2   3   3        623.08        592.35        29.89 o                         
  -3   4   3        371.66        311.15        46.91 o                         
  -1   4   3        158.58        164.71        36.76 o                         
   1   4   3         48.06         39.84        36.77 o                         
   3   4   3         33.98          4.15        40.96 o                         
  -4   5   3         35.98         41.71        48.70 o                         
  -2   5   3         11.52         29.32        36.77 o                         
   0   5   3         10.92        -20.38        27.55 o                         
   2   5   3        156.72        176.33        40.76 o                         
   4   5   3         11.76         24.96        43.10 o                         
  -5   6   3         10.62         -4.66        94.86 o                         
  -3   6   3          3.75         30.02        64.50 o                         
  -1   6   3         19.60         45.18        51.95 o                         
   1   6   3         89.24         77.43        56.36 o                         
   3   6   3         21.60         -6.25        57.44 o                         
   5   6   3         38.29        -17.17        83.60 o                         
  -4   7   3          5.91         59.74       108.00 o                         
  -2   7   3        121.78         74.89        76.52 o                         
   0   7   3          6.21        -11.57        58.64 o                         
   2   7   3         12.96        -30.01        64.60 o                         
   4   7   3          9.68          2.75       100.31 o                         
  -1   8   3         31.30         58.46        85.41 o                         
   1   8   3         10.47         24.18       115.06 o                         
   0   0   4      40781.08      40856.16       229.38 o                         
   1   1   4       2886.02       3108.24        27.73 o                         
   0   2   4      58888.38      62142.18       161.07 o                         
   2   2   4      33676.83      33710.00       149.21 o                         
  -1   3   4        156.90        153.59        27.26 o                         
   1   3   4        153.42        150.67        24.42 o                         
   3   3   4         19.00        -55.07        55.07 o                         
  -2   4   4      20912.58      20686.13       178.65 o                         
   0   4   4      25064.19      24877.33       159.83 o                         
   2   4   4      21167.00      21502.23       176.83 o                         
   4   4   4      16477.17      16276.03       189.75 o                         
  -3   5   4         81.76         22.19        49.79 o                         
  -1   5   4          3.77        -32.53        42.18 o                         
   1   5   4          4.53         40.90        40.78 o                         
   3   5   4         84.72        132.04        49.32 o                         
   5   5   4        113.52         92.59        76.98 o                         
  -4   6   4       7031.15       6632.29       157.22 o                         
  -2   6   4      12145.86      11888.08       182.39 o                         
   0   6   4      12788.32      12336.04       153.61 o                         
   2   6   4      11813.68      11861.62       148.40 o                         
   4   6   4       7236.69       7129.68       138.41 o                         
  -3   7   4         14.85        -40.85        85.91 o                         
  -1   7   4          0.39        -18.19        69.22 o                         
   1   7   4          0.34        -21.89        75.25 o                         
   3   7   4         14.05         23.95        82.57 o                         
  -2   8   4       5352.21       5506.52       176.12 o                         
   0   8   4       5507.84       5552.39       165.41 o                         
   2   8   4       5567.20       5616.74       184.32 o                         
   0   1   5        387.20        478.98         9.73 o                         
  -1   2   5         22.99         39.31        12.14 o                         
   1   2   5        416.43        391.20        22.23 o                         
  -2   3   5        690.84        635.28        39.62 o                         
   0   3   5        350.62        371.15        26.20 o                         
   2   3   5        247.96        231.81        28.83 o                         
  -3   4   5         23.14         15.73        41.53 o                         
  -1   4   5         74.41         73.11        38.54 o                         
   1   4   5        206.03        187.34        49.35 o                         
   3   4   5         81.49        119.12        34.91 o                         
  -4   5   5         41.33        -35.36        65.30 o                         
  -2   5   5         10.42          7.17        46.37 o                         
   0   5   5         59.96         32.18        40.91 o                         
   2   5   5         19.60         30.15        39.46 o                         
   4   5   5         11.45        -19.07        53.56 o                         
  -5   6   5          5.53        -77.60        93.72 o                         
  -3   6   5        110.84        150.22        73.47 o                         
  -1   6   5          9.66         -6.49        52.72 o                         
   1   6   5          5.42          7.85        58.49 o                         
   3   6   5         60.18         74.24        62.31 o                         
   5   6   5         13.48         55.22        88.96 o                         
  -4   7   5         40.21        -67.09       153.48 o                         
  -2   7   5          3.04         -3.85        87.80 o                         
   0   7   5         60.64          8.76        74.06 o                         
   2   7   5         13.38        -23.10        71.24 o                         
   4   7   5         75.46         23.79       100.24 o                         
  -1   8   5         55.86        181.25       120.34 o                         
   1   8   5         13.48        -41.42       105.22 o                         
   1   1   6      41117.07      43749.05       107.89 o                         
   0   2   6          3.41          1.92        19.54 o                         
   2   2   6          2.60          2.77        18.06 o                         
  -1   3   6      21979.40      22464.17       149.95 o                         
   1   3   6      34167.37      35101.89       141.12 o                         
   3   3   6      19802.04      20224.34       154.90 o                         
  -2   4   6          0.00          7.33        38.54 o                         
   0   4   6          6.72         35.28        35.13 o                         
   2   4   6          7.43         -8.24        33.76 o                         
   4   4   6          1.28         19.62        60.19 o                         
  -3   5   6      10628.24      10588.12       191.96 o                         
  -1   5   6      20159.39      19606.03       148.83 o                         
   1   5   6      10930.76      10866.78       132.91 o                         
   3   5   6      13679.53      13514.94       128.32 o                         
   5   5   6       7465.02       7750.06       177.34 o                         
  -4   6   6          0.29         80.84        89.12 o                         
  -2   6   6          0.04         47.29        65.60 o                         
   0   6   6          1.28         54.34        68.41 o                         
   2   6   6          1.52         24.90        61.57 o                         
   4   6   6          0.03        105.53        85.96 o                         
  -3   7   6       6449.45       6723.12       214.50 o                         
  -1   7   6       6229.28       5969.76       143.43 o                         
   1   7   6       9155.78       9223.79       190.25 o                         
   3   7   6       5717.39       5813.46       150.96 o                         
   0   8   6          0.02         24.02       101.98 o                         
   0   1   7        276.95        294.03         9.90 o                         
  -1   2   7         32.53          6.63        19.91 o                         
   1   2   7         95.08         94.46        11.65 o                         
  -2   3   7        398.61        451.66        51.47 o                         
   0   3   7        141.65        168.78        16.84 o                         
   2   3   7        264.84        247.80        38.89 o                         
  -3   4   7         28.47         10.01        65.29 o                         
  -1   4   7        100.41         55.91        28.70 o                         
   1   4   7        153.28        121.55        39.51 o                         
   3   4   7         63.73         82.27        39.25 o                         
  -4   5   7         49.27         77.39        71.13 o                         
  -2   5   7          4.46        -12.61        46.69 o                         
   0   5   7         28.04         -7.59        45.86 o                         
   2   5   7         16.47        -22.82        44.78 o                         
   4   5   7         18.47          2.75        55.29 o                         
  -5   6   7          7.62         73.78       116.47 o                         
  -3   6   7         94.91         38.95        72.28 o                         
  -1   6   7          4.58        -10.83        57.71 o                         
   1   6   7          3.46         38.39        61.43 o                         
   3   6   7         94.97         76.27        67.06 o                         
   5   6   7          4.05       -114.29       114.29 o                         
  -2   7   7          2.97          0.12        94.45 o                         
   0   7   7         88.67         56.85        78.22 o                         
   2   7   7          9.79          6.10        94.97 o                         
   0   0   8      27013.29      28087.86       110.12 o                         
   1   1   8        962.71        927.30        32.24 o                         
   0   2   8      31044.90      31649.36       119.31 o                         
   2   2   8      21565.11      21884.02       133.56 o                         
  -1   3   8         64.81         59.89        13.20 o                         
   1   3   8         68.65         88.58        17.76 o                         
   3   3   8         16.85         -3.23        36.38 o                         
  -2   4   8      15169.92      15412.53       169.41 o                         
   0   4   8      16882.73      17340.64       180.31 o                         
   2   4   8      14904.73      14790.48       160.43 o                         
   4   4   8      11310.02      11415.11       185.65 o                         
  -3   5   8         77.08         46.13        75.11 o                         
  -1   5   8          4.81         -7.91        45.75 o                         
   1   5   8          2.39        -35.41        44.41 o                         
   3   5   8         60.41        111.86        54.64 o                         
   5   5   8         96.49         75.28        90.99 o                         
  -4   6   8       5688.33       5902.86       211.53 o                         
  -2   6   8       8546.00       8426.59       146.25 o                         
   0   6   8       9360.16       9358.22       154.73 o                         
   2   6   8       8883.22       9522.54       174.35 o                         
   4   6   8       5496.76       5434.26       138.39 o                         
  -3   7   8         17.80         33.66       119.38 o                         
  -1   7   8          0.18         -4.99        87.57 o                         
   1   7   8          1.66         51.60        90.20 o                         
   3   7   8          6.16         -9.80        89.81 o                         
   0   1   9         21.21         26.59        10.59 o                         
  -1   2   9        425.10        389.05        20.14 o                         
   1   2   9         10.72         -1.19        20.24 o                         
  -2   3   9          6.81          7.67        26.06 o                         
   0   3   9        244.96        229.12        34.63 o                         
   2   3   9        129.72        103.04        31.25 o                         
  -3   4   9        198.12        210.04        64.93 o                         
  -1   4   9         42.48         27.14        40.80 o                         
   1   4   9         38.41          9.99        46.50 o                         
   3   4   9         37.66         52.97        46.27 o                         
  -4   5   9         33.19        -57.58        71.12 o                         
  -2   5   9          4.71         36.43        59.93 o                         
   0   5   9          8.06        -10.02        56.19 o                         
   2   5   9         76.78         98.20        49.28 o                         
   4   5   9          3.77         -3.17        63.67 o                         
  -3   6   9          2.55        -94.94        94.94 o                         
  -1   6   9         41.18          2.04        72.52 o                         
   1   6   9         42.63         77.26        71.22 o                         
   3   6   9          3.74         -4.60        78.83 o                         
  -2   7   9         86.99        -11.64       104.64 o                         
   0   7   9          2.16        -22.22        85.31 o                         
   2   7   9         24.37          6.50        91.09 o                         
   1   1  10      21741.70      22780.07       167.05 o                         
   0   2  10         37.24         44.21        17.66 o                         
   2   2  10          0.35         -3.41        31.09 o                         
  -1   3  10      17921.89      18521.70       161.06 o                         
   1   3  10      14194.42      14468.81       113.26 o                         
   3   3  10      13043.09      13412.71       180.24 o                         
  -2   4  10         59.92        114.13        61.46 o                         
   0   4  10        150.70        121.46        50.08 o                         
   2   4  10         46.41         55.55        45.41 o                         
   4   4  10          0.02        -67.32        67.32 o                         
  -3   5  10       8282.87       8213.99       231.30 o                         
  -1   5  10       8492.11       8347.02       130.74 o                         
   1   5  10      11900.68      11568.21       209.22 o                         
   3   5  10       7208.26       7285.32       125.20 o                         
   5   5  10       5323.00       5315.13       201.17 o                         
  -2   6  10         42.94         54.02        88.39 o                         
   0   6  10         90.87         85.13        61.71 o                         
   2   6  10         37.81          7.61        73.75 o                         
  -1   7  10       5694.74       5512.14       161.94 o                         
   1   7  10       4662.96       4473.31       150.29 o                         
   0   1  11          8.17         12.62        16.14 o                         
  -1   2  11          5.88         -0.14        30.00 o                         
   1   2  11        270.93        250.97        43.23 o                         
  -2   3  11         53.13         53.51        58.93 o                         
   0   3  11         77.01         52.70        36.83 o                         
   2   3  11         73.23         35.38        41.27 o                         
  -3   4  11          6.64        -80.12        84.45 o                         
  -1   4  11         51.01        211.25        82.28 o                         
   1   4  11          9.85         37.87        49.24 o                         
   3   4  11        144.26        201.34        80.06 o                         
  -4   5  11          2.48         16.43       104.72 o                         
  -2   5  11         97.82        154.44        85.09 o                         
   0   5  11         19.97         39.75        50.49 o                         
   2   5  11          5.71         25.93        65.34 o                         
   4   5  11         63.93         79.06       108.27 o                         
  -3   6  11          2.32        -69.14       101.88 o                         
  -1   6  11         62.04         35.19        79.06 o                         
   1   6  11          7.85         70.14       106.39 o                         
   3   6  11         12.53        139.12       117.77 o                         
   0   0  12      22660.77      22874.45       296.08 o                         
   1   1  12          8.69        -42.24        42.24 o                         
   0   2  12      11272.46      11653.31       118.63 o                         
   2   2  12      14397.86      14007.66       198.42 o                         
  -1   3  12          0.00        -28.33        53.55 o                         
   1   3  12          0.26         48.40        43.02 o                         
   3   3  12          2.11        -37.05        77.73 o                         
  -2   4  12       9351.57       9092.06       165.18 o                         
   0   4  12      10472.04      10369.57       184.91 o                         
   2   4  12       9386.36       9419.82       179.36 o                         
   4   4  12       5332.51       4950.26       203.08 o                         
  -3   5  12          6.46         21.48        86.94 o                         
  -1   5  12          1.34        -48.88        77.10 o                         
   1   5  12          0.01          7.69        69.98 o                         
   3   5  12          0.46         98.54       105.95 o                         
  -2   6  12       4858.76       4620.00       194.64 o                         
   0   6  12       5861.55       5750.02       152.67 o                         
   2   6  12       4840.25       4931.56       204.42 o                         
   0   1  13         25.25          1.93        31.40 o                         
  -1   2  13         16.46          6.02        48.13 o                         
   1   2  13        190.70        156.69        50.44 o                         
  -2   3  13         11.14        -41.06        67.69 o                         
   0   3  13         34.35         47.33        62.77 o                         
   2   3  13        105.59        195.31        67.93 o                         
  -3   4  13          2.50        -80.36        80.36 o                         
  -1   4  13        104.07         95.48        83.63 o                         
   1   4  13          5.07         -9.77        68.16 o                         
   3   4  13         75.88         46.28        97.67 o                         
  -2   5  13         91.70         74.23        99.81 o                         
   0   5  13         10.77         53.43        89.09 o                         
   2   5  13          2.57        -55.59        99.22 o                         
   1   1  14      10723.38      10438.09       146.92 o                         
   0   2  14         20.95         -2.33        57.76 o                         
   2   2  14          0.41        -18.05        59.26 o                         
  -1   3  14       9071.12       8763.48       176.70 o                         
   1   3  14       8420.12       8223.62       166.68 o                         
   3   3  14       6679.00       6538.36       191.74 o                         
  -2   4  14         26.37        -41.82        87.64 o                         
   0   4  14         99.68        201.09        81.80 o                         
   2   4  14         45.79        103.40       103.44 o                         
  -1   5  14       5099.76       5171.72       220.01 o                         
   1   5  14       5938.46       6214.91       217.67 o                         
   0   1  15         12.82        -37.05        72.13 o                         
  -1   2  15        133.35         96.68        67.41 o                         
   1   2  15          4.64        -44.79        73.16 o                         
  -2   3  15         43.70        -39.18       100.02 o                         
   0   3  15         56.22        127.55        75.28 o                         
   2   3  15         10.15         50.02        66.08 o                         
  -1   4  15          1.82         45.04       104.47 o                         
   1   4  15         31.27        -46.97       125.59 o                         
   0   0  16       6360.26       6926.52       444.46 o                         
   1   1  16         59.09        125.59        90.72 o                         
   0   2  16       7992.28       8111.76       220.28 o                         
   2   2  16       5933.86       5624.98       169.54 o                         
  -1   3  16          9.42         -8.78        80.47 o                         
   1   3  16          7.76        -31.62        73.72 o                         
   3   3  16          0.43       -102.37       173.26 o                         
   0   4  16       5060.03       4935.08       165.08 o                         
   0   1  17         64.26         72.89       148.61 o                         
  -1   2  17         26.04        -24.06       125.66 o                         
   1   2  17          1.43         91.14       116.89 o                         
   0   3  17          1.28        -11.75        92.36 o                         
   1   1  18       5006.79       5126.89       277.59 o                         
                                                                                
